# Supplementary material for: Spatiotemporal reconstruction of Corded Ware and Bell Beaker burial rituals reveals complex dynamics divergent from steppe ancestry
Source: Sci Adv. 2025 Aug 20;11(34):eadx2262. doi: 10.1126/sciadv.adx2262 (PMC13155569; doi:10.1126/sciadv.adx2262)
Supplement: Supplementary file 2 — Data S1 to S8 [file sciadv.adx2262_data_s1_to_s8.zip]

Archive with 1 entries (1 files):
- adx2262_data_s1_to_s8.xlsx
