# Supplementary material for: Spatiotemporal reconstruction of Corded Ware and Bell Beaker burial rituals reveals complex dynamics divergent from steppe ancestry
Source: Sci Adv. 2025 Aug 20;11(34):eadx2262. doi: 10.1126/sciadv.adx2262 (PMC13155569; doi:10.1126/sciadv.adx2262)
Supplement: Supplementary file 2 — Data S1 to S8 [file sciadv.adx2262_data_s1_to_s8.zip › adx2262_data_s1_to_s8.xlsx]

## Sheet: Supplementary Data S1
Burial ID	ID	Groups	Region	Country	Site name	Grave nr.	Latitude	Longitude	Culture	Lab nr	14C BP	s.d.	Sample	Direct/indirect	mtDNA hg	Y hg	Source	Notes	Grave description	Additional date(s)	Burial rite	Unmodelled Mean	Unmodelled from_68_3	Unmodelled to_68_3	Unmodelled from 95,4	Unmodelled to 95,4	Modelled Mean	Modelled from_68_3	Modelled to_68_3	Modelled from 95,4	Modelled to 95,4	Agreement
1	BOL002	1	Upper Volga region	Russian Federation	Bolshnevo 3	grave 2 (4)	57.7401	36.633	Fatyanovo	UBA-41614	3876	36	human bone	direct	J1c1	–	Saag et al. 2021	Human bone (costa) from individual 2	Multiple grave (4 individuals). Individual 1: Left-flexed inhumation (male, c. 45–55 y. o.) in NE-SW orientation, facing SE. Individual 2: Right-flexed inhumation (female, c. 20–25 y. o.) in SW-NE orientation, facing SE. Individual 3: Left-flexed (?)inhumation in NE-SW orientation, facing SE. Individual 4: Right-flexed inhumation in SW-NE orientation, facing SE. Grave goods (overall): 1 battle ax…	Charcoal sample: 3960±130 BP (GIN-5240); Human bone sample of ind. 1 (BOL001): 4005±39 BP (UBA-41613)	Non-SG	-2357	-2454	-2295	-2465	-2209	-2404	-2465	-2383	-2473	-2210	102.8
2	BOL003	1	Upper Volga region	Russian Federation	Bolshnevo 3	grave 3	57.7401	36.633	Fatyanovo	UBA-41615	3956	34	human bone	direct	H41a	R1a2	Saag et al. 2021		Left-flexed inhumation (male, c. 40–50 y. o.) in NE-SW orientation, facing SE. Grave goods: 2 ceramic vessels, 1 battle axe, 1 flint axe, 2 flint knives, bone artefacts, 1 shell.		SG	-2465	-2567	-2353	-2573	-2342	-2490	-2566	-2455	-2573	-2357	109.1
3	GOL001	1	Upper Volga region	Russian Federation	Goluzinovo	grave 4	57.3274	39.5525	Fatyanovo	UBA-41616	3968	32	human bone	direct	T2b	R1a	Saag et al. 2021		Right-flexed inhumation (male, c. 20–30 y. o.) in NW-SE orientation, facing SW. Grave goods: 1 ceramic vessel, 1 battle axe, 1 flint work axe, 3 bone items, 1 shell fragment.		SG	-2492	-2567	-2461	-2575	-2348	-2505	-2565	-2462	-2576	-2405	106.8
4	IVA001	1	Upper Volga region	Russian Federation	Ivanovogorsky	grave 3	55.8226	36.0652	Fatyanovo	UBA-41621	4092	35	human bone	direct	U4a1	–	Saag et al. 2021		Left-flexed inhumation (female, c. 30–40 y. o.) in NE-SW orientation. Grave goods: 2 ceramic vessels, 1 flint arrowhead, 2 flint knives, 1 whetstone, several bone items, pendants from teeth and tubular bones, small shells, and pig bones near the lower limbs (food offering?).		SG	-2675	-2846	-2574	-2866	-2495	-2601	-2655	-2501	-2744	-2487	104
5	HAL001	1	Upper Volga region	Russian Federation	Khaldeevo	grave 1	57.3205	39.6216	Fatyanovo	UBA-41617	4037	32	human bone	direct	N1a1	R1a2	Saag et al. 2021		Supine inhumation (male, c. 18–25 y. o.) in SW-NE orientation. Grave goods: 2 ceramic vessels, 1 bone adze, animal bones.		SG	-2555	-2618	-2476	-2830	-2468	-2540	-2580	-2487	-2622	-2472	107.5
6	HAN004	1	Upper Volga region	Russian Federation	Khanevo	grave 4	55.6364	35.8997	Fatyanovo	UBA-41619	4036	37	human bone	direct	H6a1	R1a2	Saag et al. 2021		Right-flexed inhumation (male, c. 18–20 y. o.) in SW-NE orientation. Grave goods: 1 ceramic vessel, 1 battle axe, 1 flint spearhead, 1 flint arrowhead, 1 stone axe, 1 flint knife, 2 bone items, and pig bones (food offering?).		SG	-2562	-2618	-2476	-2837	-2467	-2542	-2579	-2486	-2626	-2469	109.5
7	HAN002	1	Upper Volga region	Russian Federation	Khanevo	grave 6	55.6364	35.8997	Fatyanovo	UBA-41618	4083	33	human bone	direct	U5a1	R1a2	Saag et al. 2021		Supine-flexed inhumation (male, c. 18–20 [25] y. o.) in SW-NE orientation. Grave goods: 1 vessel, 2 work axes, 1 flint knife, several bone artefacts.		SG	-2656	-2840	-2504	-2861	-2492	-2591	-2635	-2499	-2696	-2487	106.5
8		1	Upper Volga region	Russian Federation	Kuzminki	grave 5	56.5883	37.921	Fatyanovo	KIA-50462	3975	35	charcoal	direct			Krenke 2019; Bader 1962	Charcoal attached to copper ring	Left-flexed inhumation (female, c. 25 y. o.) in E-W orientation, facing S. Grave goods: 1 beaker, 1 amphora, 5 flint tools, 1 flint axe, 1 flint blade, 1 bone pin, 1 amber pendant, 1 spiral copper ring. Numerous bone beads, drilled animal teeth, and shell beads, 1 goat/sheep longbone, further pig vertebrae in the amphora (food offering?). In the fill: 50 tubular bone beads, >10 drilled animal tee…		SG	-2499	-2568	-2463	-2577	-2348	-2510	-2565	-2466	-2579	-2406	106.5
9	MIL001	1	Upper Volga region	Russian Federation	Miloslavka	grave 1	56.9271	39.6455	Fatyanovo	UBA-41622	4033	29	human bone	direct	U5b2	–	Saag et al. 2021		Left-flexed inhumation (female, c. 30–35 y. o.) in E-W orientation. Grave goods: 1 ceramic vessel, 1 flint flake, several bone artefacts.		SG	-2545	-2579	-2478	-2626	-2470	-2536	-2578	-2487	-2620	-2471	104.9
10	MIL002	1	Upper Volga region	Russian Federation	Miloslavka	grave 4	56.9271	39.6455	Fatyanovo	UBA-41623	3763	30	human bone	direct	H	–	Saag et al. 2021		Double grave (2 individuals). Individual 1: Left-flexed inhumation (female, c. 25 y. o.) in SE-NW orientation. Individual 2: Inhumation (c. 4–5 y. o.). Grave goods (overall): 1 ceramic vessel, 1 flint work axe, flint flakes, shell pendants, animal bones, and bird bones.		SG	-2178	-2277	-2137	-2288	-2042	-2168	-2272	-2062	-2292	-2040	96.2
11	NAU002	1	Upper Volga region	Russian Federation	Naumovskoye	grave 2	57.587	39.6308	Fatyanovo	UBA-41625	4036	40	human bone	direct	U5b2	R1a2	Saag et al. 2021; Kirianova 1973		Left-flexed inhumation (male, c. 18–20 y. o.) in NE-SW orientation, facing SE. Grave goods: 1 ceramic vessel, 1 battle axe, 1 flint adze, 2 flint knives, 1 bone awl, 1 circular copper item, 1 bear-tooth pendant,.		SG	-2567	-2618	-2476	-2841	-2466	-2542	-2579	-2480	-2632	-2467	110.9
12	RDT002	1	Upper Volga region	Russian Federation	Nikolo-Perevoz		56.5333	38.0915	Fatyanovo	UBA-41634	3931	35	human bone	direct	K1b1	R1a	Saag et al. 2021; Raushenbah 1960		Multiple grave (9 individuals). Grave goods (overall): 5 vessels, 2 battle axes, 5 flint arrowheads, and 1 spearhead.		Non-SG	-2415	-2472	-2347	-2564	-2297	-2450	-2557	-2404	-2568	-2344	98.8
13	NIK002	1	Upper Volga region	Russian Federation	Nikultsino	grave 15	57.5293	39.6699	Fatyanovo	UBA-41626	4100	34	human bone	direct	U5a1	R1a	Saag et al. 2021		Left-flexed inhumation (male, c. 40–50 y. o.) in NE-SW orientation, facing SE. Grave goods: 3 ceramic vessels, 1 battle axe, 1 flint work axe, 1 flint knife, 1 flint arrowhead, 1 grinding stone, 1 bone pin, 2 copper items, 1 bear-tooth pendant.		SG	-2688	-2846	-2577	-2866	-2499	-2612	-2656	-2505	-2747	-2491	101.3
14	NIK003	1	Upper Volga region	Russian Federation	Nikultsino	grave 16	57.5293	39.6699	Fatyanovo	UBA-41627	3972	54	human bone	direct	H15a1	R1a	Saag et al. 2021		Left-flexed inhumation (male, c. 30–40 y. o.) in NE-SW orientation, facing NW. Grave goods: 1 battle axe.		SG	-2481	-2574	-2352	-2624	-2296	-2504	-2570	-2460	-2621	-2358	116.1
15	NIK005	1	Upper Volga region	Russian Federation	Nikultsino	grave 3b	57.5293	39.6699	Fatyanovo	UBA-41629	4148	49	human bone	direct	J1c1	–	Saag et al. 2021		Left-flexed inhumation (female) in NE-SW orientation, facing SE. Grave goods: 1 ceramic vessel, shards from 2 additional ceramic vessels.		SG	-2737	-2871	-2634	-2881	-2581	-2640	-2691	-2576	-2784	-2492	78.8
16	NIK007	1	Upper Volga region	Russian Federation	Nikultsino	grave 6	57.5293	39.6699	Fatyanovo	UBA-41630	4047	54	human bone	direct	U5a1	–	Saag et al. 2021		Left-flexed inhumation (female, c. 18–20 y. o.) in SE-NW orientation, facing SW. Grave goods: 3 ceramic vessels, 1 stone work axe, 1 flint flake, 1 flint nodule, numerous animal tooth, shell, and copper pendants, pig bones.		SG	-2606	-2662	-2473	-2863	-2463	-2554	-2586	-2476	-2672	-2463	117.1
17	NIK008AB	1	Upper Volga region	Russian Federation	Nikultsino	grave 7	57.5293	39.6699	Fatyanovo	UBA-41631	4039	33	human bone	direct	H5b	R1a	Saag et al. 2021		Right-flexed inhumation (male, c. 25–30 y. o.) in SW-NE orientation, facing SE. Grave goods: 2 ceramic vessels, 1 battle axe, 1 flint blade, 1 bone awl, 1 bear-tooth pendant.		SG	-2559	-2620	-2488	-2834	-2468	-2542	-2581	-2488	-2625	-2471	108.1
18	NIK004	1	Upper Volga region	Russian Federation	Nikultsino	grave 9	57.5293	39.6699	Fatyanovo	UBA-41628	4141	33	human bone	direct	T2a1	–	Saag et al. 2021		Right-flexed inhumation (female, c. 50–60 y. o.) in SSE-NNW orientation, facing E. Grave goods: 2 ceramic vessels, 1 battle axe, 1 flint work axe, 1 flint flake, 1 sheep bone awl.		SG	-2739	-2866	-2633	-2876	-2584	-2654	-2693	-2580	-2778	-2502	83.2
19	TIM008	1	Upper Volga region	Russian Federation	Timofeyevka	grave 13	57.1345	39.9757	Fatyanovo	UBA-41637	4036	32	human bone	direct	K1c1	R1a	Saag et al. 2021		Right-flexed inhumation (male, c. 30–60 y. o.) in NE-SW orientation. Grave goods: 1 ceramic vessel, 1 battle axe, 1 flint work axe, 1 flint knife, 1 bone awl, sheep bones inside the vessel.		SG	-2553	-2617	-2476	-2663	-2468	-2539	-2579	-2488	-2622	-2472	107.2
20	TIM006	1	Upper Volga region	Russian Federation	Timofeyevka	grave 2	57.1345	39.9757	Fatyanovo	UBA-41635	4031	36	human bone	direct	W6	–	Saag et al. 2021		Left-flexed inhumation (female, c. 20–25 [35–40] y. o.) in E-W orientation. Grave goods: 2 ceramic vessels, 1 flint knife, 2 bone items, sheep bones.		SG	-2553	-2578	-2476	-2834	-2466	-2538	-2576	-2486	-2621	-2470	107.7
21	VOD001	1	Upper Volga region	Russian Federation	Volosovo-Danilovskiy	grave 11	57.8873	40.2766	Fatyanovo	UBA-41638	3943	41	human bone	direct	J1c1	–	Saag et al. 2021		Left-flexed inhumation (female, adult) in NE-SW orientation, facing SE. Grave goods: 3 ceramic vessels, 1 work axe, 1 flint knife, 1 copper circular item.		SG	-2434	-2559	-2348	-2571	-2297	-2472	-2566	-2410	-2572	-2350	103.1
22	F-14	1	Upper Volga region	Russian Federation	Volosovo-Danilovskiy	grave 13	57.8873	40.2766	Fatyanovo	UGAMS-63141	3900	25	human bone	direct			Engovatova et al. 2023; Kraynov 1964		Right-flexed inhumation (male, c. 30–35 y. o.) in SW-NE orientation, facing SE. Grave pit with wooden construction. Grave goods: 2 amphorae, 1 bone chisel, 1 cow tooth.		SG	-2388	-2460	-2346	-2466	-2297	-2416	-2466	-2397	-2471	-2306	105.5
23	F-17	1	Upper Volga region	Russian Federation	Volosovo-Danilovskiy	grave 17	57.8873	40.2766	Fatyanovo	UGAMS-63142	3980	25	human bone	direct		R1a (Z93)	Engovatova et al. 2023; Kraynov 1964		Right-flexed inhumation (male, c. 40–44 y. o.) in SW-NE orientation, facing SE. Grave pit with wooden construction. Grave goods: 3 amphorae, 1 vessel.		SG	-2513	-2563	-2468	-2574	-2459	-2517	-2562	-2469	-2572	-2462	100.1
24	F-21	1	Upper Volga region	Russian Federation	Volosovo-Danilovskiy	grave 22a	57.8873	40.2766	Fatyanovo	UGAMS-63143	3920	25	human bone	direct		R1a (Z93)	Engovatova et al. 2023; Kraynov 1964		Inhumation (male, c. 35–39 y. o.) in N-S oriented grave pit with remains of a wooden construction. Grave goods: 3 vessels, 1 flint axe.		SG	-2402	-2467	-2349	-2472	-2300	-2428	-2471	-2402	-2557	-2341	103.3
25		1	Upper Volga region	Russian Federation	Volosovo-Danilovskiy	grave 30	57.8873	40.2766	Fatyanovo	UGAMS-63144	3850	25	human bone	direct			Engovatova et al. 2023; Kraynov 1964		Right-flexed inhumation (male, c. 30–40 y. o.) in SW-NE orientation, facing SE. Grave goods: 4 vessels, 1 metal item, 1 boar tusk.		SG	-2320	-2401	-2209	-2456	-2204	-2379	-2460	-2327	-2464	-2207	77.5
26	F-31	1	Upper Volga region	Russian Federation	Volosovo-Danilovskiy	grave 51	57.8873	40.2766	Fatyanovo	UGAMS-63145	3700	25	human bone	direct		R1a (Z93)	Engovatova et al. 2023; Kraynov 1964		Inhumation (male) in NE-SW oriented grave pit with remains of a wooden construction. Grave goods: 3 vessels.		SG	-2090	-2137	-2037	-2197	-1983	-2132	-2197	-2084	-2269	-2034	82.7
27	VOR003	1	Upper Volga region	Russian Federation	Voronkovo	grave 5	57.5345	39.5525	Fatyanovo	UBA-41639	3987	29	human bone	direct	H6a1	R1a	Saag et al. 2021		Right-flexed inhumation (male, c. 20–30 y. o.) in SW-NE orientation, facing SE. Grave goods: 1 ceramic vessel, 1 battle axe, 1 flint work axe, 1 flint knife, 1 flint flake.		SG	-2516	-2566	-2469	-2576	-2460	-2519	-2565	-2470	-2573	-2463	100.9
28	VOR005	1	Upper Volga region	Russian Federation	Voronkovo	grave 7	57.5345	39.5525	Fatyanovo	UBA-41641	4002	54	human bone	direct	K2a5	R1a	Saag et al. 2021		Right-flexed inhumation (male, c. 18–20 y. o.) in SW-NE orientation, facing SE. Grave goods: 1 ceramic vessel, 1 battle axe, 1 flint work axe, several bone items, and shells.		SG	-2532	-2618	-2462	-2845	-2342	-2526	-2571	-2471	-2635	-2405	116.1
29	VOR004	1	Upper Volga region	Russian Federation	Voronkovo	grave 8	57.5345	39.5525	Fatyanovo	UBA-41640	4153	33	human bone	direct	W6	–	Saag et al. 2021		Left-flexed inhumation (female, c. 50–60 y. o.) in SW-NE orientation, facing NW. Grave goods: 3 ceramic vessels, 1 battle axe, 1 flint work axe, 1 flint knife, flint flakes, numerous tooth pendants, bone artefacts. In the fill: Bird bones.		SG	-2749	-2871	-2670	-2879	-2626	-2664	-2706	-2581	-2808	-2573	77.4
30		2	Eastern Baltic	Belarus	Krasnasielski	grave 1	53.2524	24.4353	Corded Ware	Poz-89314	4005	35	human bone	direct			Piličiauskas et al. 2018	Sampled bone: femur	Right-flexed inhumation (male, adult) in S-N orientation, facing east. Grave from prehistoric chalk mine. Grave goods: 1 beaker, 1 bone pin.		SG	-2527	-2570	-2472	-2623	-2461	-2527	-2568	-2480	-2580	-2465	105.7
31		2	Eastern Baltic	Estonia	Ardu	grave 1	59.0908	25.3543	Corded Ware	Poz-91682	4010	35	human bone	direct			Oras et al. 2023; Kriiska et al. 2007; Indreko 1935	Sampled bone: rib. No reservoir effect to be expected as human isoptope data indicates a terrestrial diet (Oras et al. 2023)	Left-flexed inhumation (male, adult) in N-S orientation, facing E. Grave goods: 1 stone adze, 1 flint blade, 1 bone awl, 1 bone baton.		SG	-2530	-2571	-2474	-2623	-2463	-2528	-2568	-2485	-2583	-2465	106.1
32		2	Eastern Baltic	Estonia	Ardu	grave 2	59.0908	25.3543	Corded Ware	UBA-38464	4034	41	animal bone	direct			Oras et al. 2023; Kriiska et al. 2007	Sampled bone: Os coxae (bos taurus). Preference given to cattle bone, as a reservoir effect is expected in the human bone sample (Oras et al. 2023)	Supine left-flexed inhumation (male, c. 40–45 y. o.) in N-S orientation, facing E (?). Grave goods: 1 vessel, 1 battle-axe, 1 flint adze, 1 flint blade scraper, 1 bone adze, 1 bone awl, 1 antler piece, 1 bone button.	Second radiocarbon date on human bone (ulna sin.): 4110±40 BP (Poz-10824)	SG	-2566	-2617	-2475	-2842	-2465	-2545	-2574	-2490	-2835	-2463	112.4
33	Karlova1	2	Eastern Baltic	Estonia	Karlova	grave 1	58.3713	26.7337	Corded Ware	Poz-15499	3805	35	human bone	direct	H1f1a		Malmström et al. 2019; Kriiska et al. 2007	Sampled bone: mandibula	Supine stretched inhumation (male, c. 18–20 y. o.) in N-S orientation with a large limestone slab on the chest. Grave goods: 1 battle-axe, 1 flint arrowhead.		SG	-2246	-2292	-2150	-2447	-2136	-2284	-2455	-2153	-2460	-2143	87.2
34		2	Eastern Baltic	Estonia	Kunila	grave 1	58.3255	26.1523	Corded Ware	Poz-91680	3970	35	human bone	direct			Oras et al. 2023	Sampled bone: skull. No reservoir effect to be expected as human isoptope data indicates a terrestrial diet (Oras et al. 2023)	Disarticulated inhumation (adult), deposited in three heaps within the grave. Grave goods: 1 battle-axe, 1 stone adze, 1 flint blade, 1 boar tusk, animal bones, wood remains.	Additional dates from animal bone assemblage in grave 1 and 2, which unfortunately cannot be affiliated with the exact grave: 1- unworked Ilium (Sus sp.): 3830±29 BP (UBA-45542); 2 - unworked Ilium + Ischium (Sus sp.): 3889±36 BP (UBA-45547); 3 - unworked Ischium (Sus sp.): 3883±32 BP (UBA-45543)	SG	-2491	-2568	-2460	-2575	-2348	-2515	-2566	-2466	-2577	-2447	112.2
35	Kunila2	2	Eastern Baltic	Estonia	Kunila	grave 2	58.3255	26.1523	Corded Ware	R-combine	3992	20	human bone	direct	J1c3	R1a1a1b	Oras et al. 2023; Mittnik et al. 2018; Kriiska et al. 2007	Sampled bones (RCombine): mandibula, tibia. No reservoir effect to be expected as human isoptope data indicates a terrestrial diet (Oras et al. 2023)	Crouched inhumation (male, adult). Grave goods: 1 flint adze, 1 grinding stone, animal bones.	Two radiocarbon dates available on human bone (mandibula) Poz-10825: 3960±40 BP and from a tibia: 4001±22 BP (KIA-55057); Additional dates from animal bone assemblage in grave 1 and 2, which unfortunately cannot be affiliated with the exact grave: 1- unworked Ilium (Sus sp.): 3830±29 BP (UBA-45542); 2 - unworked Ilium + Ischium (Sus sp.): 3889±36 BP (UBA-45547); 3 - unworked Ischium (Sus sp.): 38…	SG	-2520	-2564	-2471	-2571	-2467	-2523	-2564	-2476	-2571	-2467	99
36		2	Eastern Baltic	Estonia	Narva-Jõesuu IIB	grave 2	59.427	28.1017	Corded Ware	Poz-87715	3980	35	nutshell	direct			Vanhanen et al. 2023	Sampled material: nutshell (Corylus avellana; from inside/around the CWC beaker)	Single grave (probable inhumation). No skeletal remains preserved. Grave pit at floor level inside a small building. Grave goods: 1 beaker, 1 limestone slab, further "set of grave goods".	From the bottom of the grave (= building floor VIII) a nutshell sample: 4650±40 BP (Poz-87712); Second date from nutshell around the stone slab in grave 2: 3845±30 BP (Poz-87714)	SG	-2506	-2567	-2466	-2580	-2349	-2520	-2566	-2471	-2575	-2460	108.3
37	Sope1	2	Eastern Baltic	Estonia	Sope B	grave 1	59.4176	27.0414	Corded Ware	UBA-29064	3969	32	human bone	direct	H5a1		Mittnik et al. 2018; Rasmussen et al. 2015; Varul et al. 2019	Dates on animal bones suggest no reservoir effect	Right-flexed inhumation (female, adult) in SE-NW orientation, with indications for complex mortuary treatment. Potential secondary grave. Grave goods: Pottery sherd, 1 bone awl, 1 semi-finished bone awl, 2 pretreated bone artefacts, 1 boar tusk, 1 animal bone (food offering?).	three additional dates from animal bone grave inventory: 1 - unworked sheep/goat bone as potential food offering? (Os coxae): 4057±27 BP (UBA-40305); 2 - preform sheep/goat bone awl (radius): 4073±36 BP (UBA-45549); 3 - preform pig/boar bone item (tibia): 3964±28 BP (UBA-40304)	SG	-2493	-2567	-2461	-2575	-2348	-2515	-2564	-2467	-2575	-2454	109.4
38	Sope2	2	Eastern Baltic	Estonia	Sope B	grave 2	59.4174	27.0439	Corded Ware	Poz-10827	4090	35	human bone	direct	R1b1	–	Oras et al. 2023; Mittnik et al. 2018; Saag et al. 2021; Kriiska et al. 2007; Indreko 1935	Sampled bone: metatarsus. No reservoir effect to be expected as human isoptope data indicates a terrestrial diet (Oras et al. 2023)	Right-flexed inhumation (female, adult) in NW-SE orientation. Grave goods: 1 vessel, 1 bone awl, 1 shell, some small round stones.		SG	-2671	-2845	-2573	-2865	-2494	-2641	-2847	-2496	-2866	-2488	86.2
39		2	Eastern Baltic	Estonia	Tika	grave 1	58.4565	22.7088	Corded Ware	Poz-10803	4035	35	human bone	direct			Kriiska et al. 2007	Sampled bone: mandibula	Inhumation (adult) in N-S orientation. Grave goods: 1 ceramic vessel, 1 bone spearhead.		SG	-2557	-2580	-2476	-2834	-2467	-2541	-2576	-2491	-2622	-2469	109.7
40		2	Eastern Baltic	Finland	Kukkarkoski I, Lieto	grave 9	60.504	22.3828	Corded Ware	Hela-4083	4181	60	charcoal	direct			Ahola 2020; Ahola 2019; Ahola & Heyd 2020; Torvinen 1979; Nordqvist 2016	Charcoal from floor of the pit	Single grave (probable inhumation), oriented along the NW-SE axis. No preserved human remains. Indications of wooden construction and animal hide cover. Grave goods: 1 vessel.	Second Date from a different charcoal sample (from grave fill): 4320±170 BP (Hel-831) Nordqvist (2016)	SG	-2754	-2884	-2672	-2899	-2582	-2757	-2891	-2699	-2901	-2504	98
41		2	Eastern Baltic	Finland	Teuva Kortesnevankorpi	grave 1	62.4385	21.7288	Corded Ware	Hela-3429	4216	28	food crust	direct			Ahola & Heyd 2020; Siiriäinen 1974; Holmqvist et al. 2018	Food crust from pottery vessel	Single grave (probable inhumation), oriented along the NW-SE axis. No preserved human remains. Grave goods: 1 vessel.		SG	-2807	-2893	-2707	-2902	-2696	-2807	-2892	-2765	-2901	-2696	101.1
42	LAT 03	2	Eastern Baltic	Latvia	Sarkani	grave 11	56.8793	26.2602	Corded Ware/Rzucewo Culture	Ua-19801	4285	75	human bone	direct			Eriksson et al. 2003; Grasis 1996; pers. comm. K. Nordqvist	Sampled bone: fibula	Right-flexed (?) inhumation (male, c. 40–45 y. o.) in W-E orientation. Grave goods: 3 pottery sherds, 1 battle axe, 1 belt plate.		SG	-2905	-3022	-2706	-3283	-2626	-2814	-2921	-2704	-2976	-2580	99.6
43	LAT 05	2	Eastern Baltic	Latvia	Selgas	grave 2	56.3254	24.5777	Corded Ware/Rzucewo Culture	Ua-19802	4165	60	human bone	direct			Eriksson et al. 2003; Grasis 1996; Grasis 2007	Human sample (molar) from individual 1. Also referred to as 'Selgas A'.	Double grave (2 individuals). Individual 1: Supine right-flexed inhumation (female, c. 40–45 y. o.) in NW-SE orientation. Individual 2: Inhumation (c. 1–1.5 y. o.), potentially in SE-NW orientation. Grave goods (overall): 1 amphora, 1 flint knife, 1 bone awl, 1 bone chisel, 1 antler point, 2 unworked bones.		Non-SG	-2743	-2878	-2668	-2891	-2580	-2742	-2886	-2580	-2896	-2499	94.6
44	I4629 / Latvia_LN	2	Eastern Baltic	Latvia	Zvejnieki	grave 137	57.7716	25.2334	Corded Ware	Ua-19811	4280	60	human bone	direct			Eriksson et al. 2003; Zagorska 2006; Meadows et al. 2016	Sampled bone: skull. No reservoir effect to be expected as human isoptope data indicates a terrestrial diet (Meadows et al. 2016)	Left-flexed inhumation (male, mature) in E-W orientation. Grave goods: Fragments of 1 amphora, 1 bone awl, 1 bone chisel surrounded by a layer of ochre, 2 tooth pendants.		SG	-2893	-3011	-2778	-3091	-2671	-2825	-2918	-2709	-2971	-2635	95.6
45		2	Eastern Baltic	Latvia	Zvejnieki	grave 186	57.7716	25.2334	Corded Ware	Ua-15545	4190	90	human bone	direct			Zagorskis 2004; Zagorska 2006	Sampled bone: ulna	Crouched inhumation (adolescent) in WSW-ENE orientation. Grave goods: 2 belt plates.		SG	-2756	-2894	-2633	-3011	-2492	-2727	-2898	-2500	-2909	-2491	97.1
46		2	Eastern Baltic	Lithuania	Benaiciai	grave 1	56.1021	21.2281	Corded Ware	Poz-66923	4025	30	human bone	direct			Piličiauskas et al. 2017a	Sampled bone: skull	Crouched (?) inhumation (female, 40+ y. o.). Grave goods: 1 bone awl, 3 amber pendants.		SG	-2538	-2575	-2476	-2623	-2468	-2531	-2571	-2491	-2616	-2468	106.6
47	Birzai1	2	Eastern Baltic	Lithuania	Birzai	grave 1	56.2073	24.7611	Corded Ware	Poz-64678	3955	30	human bone	direct	U2e2a1		Mittnik et al. 2018; Piličiauskas et al. 2018; Duderis 2015		Supine left-flexed inhumation (male, c. 30–35 y. o.) in E-W orientation. Grave goods: 1 flint axe, 1 flint blade, 3 flint flakes, 1 boar tusk, 1 bone pin.		SG	-2466	-2565	-2356	-2571	-2343	-2505	-2563	-2462	-2574	-2408	108.8
48	Gyvakarai1	2	Eastern Baltic	Lithuania	Gyvakarai	grave 1	55.9178	24.9131	Corded Ware	Poz-61584	4030	30	human bone	direct	K1b2a	R1a1a1b	Mittnik et al. 2018; Piličiauskas et al. 2017b; Tebelškis & Jankauskas 2002	Sampled bone: fibula	Inhumation (male, c. 35–45 y. o.). Grave goods: 1 battle axe, 1 flint axe, 1 flint knife, 1 bone pin.	Redated in Piliauskas et al. (2017) In original publication by Tebelškis & Jankauskas (2006) there are two dates for one individual. 1: 3745±70 BP (Ki-9470, right tibia); 2: 3710±80 (Ki-9471, left ulna)	SG	-2543	-2578	-2477	-2625	-2469	-2534	-2574	-2491	-2617	-2470	107.3
49	Plinkaigalis242	2	Eastern Baltic	Lithuania	Plinkaigalis	grave 242	55.4102	23.6468	Corded Ware	OxA-5936	4280	75	human bone	direct	W6a		Mittnik et al. 2018; Antanaitis-Jacobs et al. 2009; Kazakevičius 1993		Left-flexed inhumation (female, >55 y. o.) in SW-NE orientation. Grave goods: 2 flint knives, 1 flint scraper.		SG	-2893	-3018	-2705	-3264	-2625	-2811	-2919	-2705	-2968	-2579	103
50		2	Eastern Baltic	Poland	Dudka	grave IX-1	53.9847	21.9944	Corded Ware/(Iwno Group?)	Ki-5717	3775	40	human bone	direct			Gumiński & Kowalski 2011		Supine left-flexed inhumation (c. 4–5 y. o.) in S-N orientation. Grave goods: 1 ceramic bead, 1 crinoid fossil bead. In the vicinity of the grave: potsherds from five or six vessels, 1 miniature vessel, 1 flint arrowhead, 1 stone arrow straightener, 1 miniature slate pendant.		SG	-2199	-2285	-2139	-2341	-2038	-2274	-2453	-2155	-2461	-2137	82.7
51		2	Eastern Baltic	Poland	Ząbie 10	feature 398	53.5704	20.4788	Corded Ware	OxA-X-2417-15	4187	31	animal bone	direct			Pospieszny 2015; Manasterski 2009	Sampled material: deer antler from antler belt plate	Left-flexed inhumation (c. 2–3 y. o.) in E-W orientation, facing S. Grave goods: 2 belt plates, 2 dog teeth pendants, 2 wolf teeth pendants. In the grave fill: remains of a cultural layer containing flint flakes, small animal bones, and vessel fragments	There are two 14-C dates for human bone samples: a) 4927±35 BP (UBA-15658); b) 5100±70 BP(GdA-481), but as Pospieszny demonstrated, these dates were impacted by a freshwater reservoir effect on the human bone material.	SG	-2775	-2881	-2701	-2890	-2636	-2788	-2884	-2707	-2893	-2669	103.3
52		3	Upper Bug-Dniester region	Poland	Hubinek 3	kurgan 1, grave 2	50.4585	23.6864	Corded Ware	Ki-6889	3995	55	human bone	direct			Machnik et al. 2009; Jarosz & Włodarczak 2022		Right-flexed inhumation (male, c. 40 y. o.) in SW-NE orientation, facing S. Grave in barrow. Grave goods: 2 beakers, 1 flint axe, 1 flint arrowhead, 1 flint scraper, 1 flint flake, 1 bone awl.		SG	-2520	-2619	-2458	-2839	-2305	-2499	-2571	-2463	-2623	-2346	108.6
53		3	Upper Bug-Dniester region	Poland	Hubinek 3	kurgan 1, grave 3	50.4585	23.6864	Corded Ware	Poz-90896	3825	35	human bone	direct			Machnik et al. 2009; Jarosz & Włodarczak 2022	Sampled bone: long bone	Right-flexed inhumation (c. 4–4.5 y. o.) in E-W orientation, facing N. Grave at the eastern foot of a barrow. Grave goods: 2 beakers, 1 flint flake, 1 bone awl.	Old date, obtained on human bones: 4070±60 BP (Ki-6890)	SG	-2279	-2341	-2202	-2454	-2145	-2338	-2453	-2271	-2458	-2217	77.9
54		3	Upper Bug-Dniester region	Poland	Hubinek 4	kurgan 1, grave 2	50.4597	23.6882	Corded Ware	Poz-90897	3865	35	human bone	direct			Machnik et al. 2009; Jarosz & Włodarczak 2022	Human bone sample (long bone) from individual 1	Double grave (2 individuals). Individual 1: Poorly preserved right-flexed inhumation (c. 50-60 y. o.) in NW-SE orientation. Individual 2: Loose skeletal remains (male, mature) heaped at the niche wall. Niche grave surrounded by a circular ditch. Grave in barrow. Grave goods (overall): 2 beakers, 2 amphorae, 1 battle-axe, 2 rectangular stone axes, 1 flint axe, 2 flint scrapers, 1 sandstone flake, …		Non-SG	-2344	-2454	-2288	-2462	-2206	-2374	-2458	-2314	-2466	-2234	103.4
55		3	Upper Bug-Dniester region	Poland	Klekacz 10	kurgan 1, central grave 1	50.4583	23.5447	Corded Ware	Poz-25614	4045	35	human bone	direct			Machnik et al. 2009		Right-flexed inhumation (male, c. 30–35 y. o.) in WSW-ENE orientation. Central grave in a barrow. Grave goods: 1 amphora, 1 battle axe, 1 flint arrowhead, 1 large copper ring.		SG	-2574	-2624	-2491	-2839	-2469	-2539	-2582	-2476	-2624	-2471	111.4
56		3	Upper Bug-Dniester region	Poland	Lipie	barrow 1, central grave	50.3594	23.3483	Corded Ware	Poz-91069	3790	35	charcoal	direct			Jarosz et al. 2022; Machnik 1966; Sulimirski 1968		Single grave (probable inhumation), oriented along the ENE-WSW axis, with indications of a wooden construction in a barrow. Grave goods: 1 beaker, fragments of 2 amphorae, 1 flint blade.		SG	-2222	-2286	-2146	-2395	-2051	-2307	-2403	-2223	-2458	-2192	68.1
57		3	Upper Bug-Dniester region	Poland	Łubcze 2	kurgan 2, feature 1	50.4552	23.6377	Corded Ware	Poz-134518	4005	35	human bone	direct			Jarosz et al. 2022; For older date: Machnik et al. 2009; Machnik 1999, 232; Włodarczak 2018;		Inhumation (heavily disturbed), oriented along the E-W axis. Grave with indications of a wooden construction in centre of a barrow, surrounded by two circular ditches. Grave goods: 1 beaker, 1 amphora, 1 lower part of a vessel, 1 flint axe.	Old date: 4210±60 BP (Ki-6297)	SG	-2527	-2570	-2472	-2623	-2461	-2518	-2563	-2471	-2617	-2458	102.1
58	pcw350	3	Upper Bug-Dniester region	Poland	Łubcze 2	kurgan 2, feature 2	50.4577	23.6621	Corded Ware	Poz-90898	3865	35	human bone	direct	T1a1	R1b1a1a2	Linderholm et al. 2020		Right-flexed inhumation (male, c. 30–40 y. o.) in NE-SW orientation, facing S. Niche grave dug into the southern side of a barrow. Grave goods: 2 beakers, 1 amphora, 1 flint axe, 1 bone awl.	Old date was: 4160±50 BP (Ki-6298) in Machnik et al. (2009)	SG	-2344	-2454	-2288	-2462	-2206	-2374	-2458	-2317	-2466	-2236	103.4
59		3	Upper Bug-Dniester region	Poland	Łubcze 25	barrow 1, central grave 1	50.4567	23.6694	Corded Ware	Poz-134519	4075	35	human bone	direct			Jarosz & Włodarczak 2022; Machnik et al. 2009		Right-flexed inhumation (probably male, old adult) in E-W orientation, partially preserved. Grave in barrow. Grave goods: 2 beakers, 1 amphora, 2 retouched flint blades, 1 flint scraper.		SG	-2640	-2837	-2500	-2857	-2476	-2564	-2618	-2495	-2665	-2475	103.8
60	pcw362	3	Upper Bug-Dniester region	Poland	Łubcze 25	barrow 2; grave 3/W	50.4567	23.6694	Corded Ware	Poz-90899	3875	35	human bone	direct	U5a1a2a	R1b1a1a2a1a	Linderholm et al. 2020; Machnik et al. 2009	Human bone sample (ulna) from individual 2	Double grave (2 individuals), oriented along the N-S axis. Individual 1: Left-flexed inhumation (c. 3–4 y. o.). Individual 2: Right-flexed inhumation (male, c. 4–5 y. o.). Niche grave in barrow. Grave goods: 2 beakers, 1 amphora, 3 bone beads.		Non-SG	-2356	-2454	-2295	-2465	-2209	-2380	-2459	-2336	-2469	-2282	105.3
61		3	Upper Bug-Dniester region	Poland	Machnówek 1	barrow 1, grave 8	50.4223	23.9064	Corded Ware	Poz-25616	3940	35	human bone	direct			Machnik et al. 2009		Right-flexed inhumation (male, c. 40–50 y. o.) in NW-SE orientation, facing SW. Niche grave in a barrow. Grave goods: 2 beakers, 2 amphorae, 1 battle axe, 1 flint arrowhead, 1 flint scraper, 6 flint flakes, 1 unworked sandstone tool.		SG	-2430	-2553	-2347	-2569	-2299	-2435	-2488	-2350	-2568	-2306	102.5
62		3	Upper Bug-Dniester region	Poland	Nedeżów 22	barrow 2, central grave 1	50.4567	23.5594	Corded Ware	Ki-6894	4020	55	human bone	direct			Machnik et al. 2009		Right-flexed inhumation (probably male, adult) in W-E orientation. Central grave in a barrow. Grave goods: 1 beaker, 1 amphora, 2 flint axes, 1 flint blade, 2 retouched flint blades, 1 flint scraper, flint debitage.		SG	-2562	-2621	-2468	-2854	-2350	-2519	-2571	-2470	-2636	-2351	114.3
63		3	Upper Bug-Dniester region	Poland	Nedeżów 22	barrow 2, central grave 2	50.4567	23.5594	Corded Ware	R-combine	3981	26	human bone	direct			Jarosz & Włodarczak 2022; Machnik et al. 2009		Crouched inhumation (Infans II/juvenile) in NE-SW orientation. Primary grave in a barrow. Grave goods: 1 flint axe, 1 flint blade.	Two radiocarbon dates on human bone: 3995±30 BP (Poz-134517) and 3940±50 (Ki-6895)	SG	-2514	-2565	-2467	-2574	-2459	-2509	-2561	-2466	-2573	-2458	98.3
64		3	Upper Bug-Dniester region	Poland	Ulów 3	barrow 1, central grave (grave 95/1)	50.4694	23.3074	Corded Ware	Poz-73135	4045	35	charcoal	direct			Moskal-del Hoyo et al. 2017; Niezabitowska-Wiśniewska & Wiśniewski 2011	Charcoal sample: fraxinus excelsior	Single grave (probable inhumation). Grave with indications of a wooden construction in centre of a barrow. No skeletal remains preserved. Grave goods: 1 beaker, 1 amphora, 1 battle axe, 1 flint axe, 1 retouched flint blade, 6 flint arrowheads.		SG	-2574	-2624	-2491	-2839	-2469	-2539	-2582	-2476	-2624	-2470	111.6
65		3	Upper Bug-Dniester region	Poland	Wierszczyca 1	kurgan 1, grave 2	50.4618	23.5966	Corded Ware	Poz-134515	3975	35	human bone	direct			Jarosz & Włodarczak 2022; Old date: Machnik et al. 2009; Machnik 1999, 235; Włodarczak 2018; Bagińska 1997, 50-52.		Poorly preserved inhumation in W-E orientation (?). Grave in a barrow. Grave goods: 1 beaker, 1 amphora, 1 battle axe.	Old date: 4305±45 BP (Ki-6301)	SG	-2499	-2568	-2463	-2577	-2348	-2495	-2566	-2462	-2576	-2351	99.2
66		3	Upper Bug-Dniester region	Poland	Wierszczyca 29	barrow 1, central grave 1	50.4601	23.6139	Corded Ware	Poz-134516	3910	35	human bone	direct			Jarosz & Włodarczak 2022; Machnik et al. 2009	Unclear, which individual was sampled	Double grave (2 individuals). Individual 1: Left-flexed inhumation (adult) in NE-SW orientation. Individual 2: Fragmentary remains of an inhumation (c. 6–7 y. o.). Primary central grave in a barrow. Grave goods (overall): 1 beaker, 1 amphora, 1 flint blade, 2 flint arrowheads, 1 flint flake.		Non-SG	-2390	-2466	-2345	-2552	-2238	-2402	-2467	-2351	-2478	-2292	103.6
67		3	Upper Bug-Dniester region	Poland	Wierszczyca 31	barrow 1, grave 2	50.4586	23.5982	Corded Ware	Ki-8955	3845	50	human bone	direct			Machnik et al. 2009		Inhumation (c. 4-6 y. o.) in NE-SW orientation. Poorly preserved skeletal remains. Peripheral grave in a barrow, surrounded by a circular ditch. Grave goods: 1 ceramic vessel.		SG	-2312	-2446	-2205	-2464	-2146	-2365	-2460	-2306	-2467	-2227	98.7
68		3	Upper Bug-Dniester region	Poland	Wierszczyca 31	barrow 1, grave 4/5	50.4586	23.5982	Corded Ware	Ki-8952	3850	60	human bone	direct			Machnik et al. 2009		Right-flexed inhumation (male, c. 18-20 y. o.) in SW-NE orientation. Niche grave in barrow. Grave goods: 1 beaker, 1 amphora, 1 flint axe, 1 retouched flint blade, 1 sandstone whetstone, 2 bone chisels, 1 bone awl.		SG	-2315	-2452	-2206	-2470	-2141	-2372	-2462	-2322	-2474	-2209	102.6
69		3	Upper Bug-Dniester region	Poland	Wierszczyca 31	barrow 1, grave 6	50.4586	23.5982	Corded Ware	Poz-90760	3925	35	human bone	direct			Jarosz & Włodarczak 2022; Machnik et al. 2009	Sampled bone: humerus	Left-flexed inhumation (c. <1 y. o.) in NE-SW orientation, facing SE. Peripheral grave in a barrow. Grave goods: 2 beakers.		SG	-2406	-2470	-2346	-2560	-2295	-2415	-2471	-2350	-2558	-2301	102.5
70		3	Upper Bug-Dniester region	Ukraine	Chorostkiv	barrow grave 1	49.2028	25.9124	Corded Ware	Poz-9450	3915	35	human bone	direct			Jarosz & Włodarczak 2007; Sulimirski 1968		Inhumation (adult) in barrow embankment, under a layer of numerous, small limestones. Grave goods: 1 mug, 1 perforated amber disc.		SG	-2395	-2467	-2346	-2557	-2289	-2406	-2467	-2352	-2553	-2294	103.1
71		3	Upper Bug-Dniester region	Ukraine	Siwki		50.0267	26.2428	Corded Ware	Poz-9587	4145	35	human bone	direct			Jarosz & Włodarczak 2007		Right-flexed inhumation (male, senile) in W-E orientation, buried in a heavily ploughed barrow. Grave goods: 1 beaker, 1 amphora, 1 flint blade.		SG	-2741	-2867	-2636	-2877	-2585	-2614	-2655	-2503	-2727	-2494	57.4
72		4	Upper Vistula-San region	Poland	Bronocice 1	XI-B1	50.342	20.3496	Corded Ware	AA-90116	4000	40	human bone	direct			Kruk et al. 2018		Right-flexed inhumation (male, c. 50 y. o.). Niche grave. Grave goods: 2 beakers, 1 amphora, 1 fragment of a miniature vessel, 1 stone axe, 1 flat axe, 1 flint blade, 1 retouched flint blade, 1 flint flake, 1 whetstone, 2 bone tools, 1 bone bead, 1 boar tusk (?).		SG	-2524	-2571	-2470	-2630	-2351	-2505	-2553	-2466	-2617	-2360	101.5
73	pcw212	4	Upper Vistula-San region	Poland	Chłopice 26	grave 11	49.9496	22.6736	Corded Ware	Poz-90881	3985	35	human bone	direct	H2a2b	–	Linderholm et al. 2020; Szczepanek et al. 2018	Human bone (costa) from individual 1	Double grave (2 individuals). Individual 1: Left-flexed inhumation (females, c. 11–12 y. o.). Individual 2: Left-flexed inhumation (female, c. 14–15 y. o.). Niche grave. Grave goods: 2 beakers, 1 flint flake tool, 1 bone awl, 5 animal teeth pendants.		Non-SG	-2511	-2568	-2467	-2617	-2351	-2497	-2562	-2462	-2576	-2361	98.5
74		4	Upper Vistula-San region	Poland	Gabultow 1	grave 1	50.2765	20.5211	Corded Ware	Poz-9451	4115	30	charcoal	direct			Jarosz & Włodarczak 2007; Górski & Jarosz 2006	Charcoal from the grave pit	Single grave with inhumation (male, adult) in a timber-constructed central grave within a levelled barrow. Grave goods: 1 amphora, 1 blade knife. In the fill: traces of charcoal.		SG	-2711	-2850	-2585	-2867	-2576	-2621	-2667	-2577	-2747	-2495	89.6
75		4	Upper Vistula-San region	Poland	Gabultow 1	grave 2	50.2765	20.5211	Corded Ware	Poz-9452	3930	35	human bone	direct			Jarosz & Włodarczak 2007; Górski & Jarosz 2006	Human bone sample from individual 1	Multiple grave (3 individuals). Individual 1: Supine right-flexed inhumation (male, c. 40–50 y. o.) in S-N orientation. Individual 2: Inhumation (c. 6–7 y. o.) in N-S orientation. Individual 3: Inhumation (c. 3–4 y. o.) in S-N orientation (?), body position unknown. Niche grave. Grave goods (overall): 3 beakers, 1 amphora, 1 battle-axe, 1 flint axe, 7 flint tools.		Non-SG	-2413	-2472	-2347	-2563	-2297	-2426	-2472	-2361	-2559	-2339	110.4
76		4	Upper Vistula-San region	Poland	Jawczyce 1	grave 1	49.9462	20.1851	Corded Ware	Poz-9454	4050	35	human bone	direct			Jarosz & Włodarczak 2007		Inhumation (male, senile) in grave, oriented along the W-E axis. Grave surrounded by circular ditch with postholes. Grave goods: 1 flint blade.		SG	-2583	-2627	-2492	-2843	-2470	-2537	-2581	-2474	-2629	-2468	109.7
77		4	Upper Vistula-San region	Poland	Koniusza	grave 3	50.1889	20.2141	Corded Ware	GrN-12516	3925	30	human bone	direct			Furholt 2003		Right-flexed inhumation (male, adult-mature) in W-E orientation. Niche grave. Grave goods: 1 beaker, 1 battle-axe, 43 flint tools, 1 flint axe, 16 flint arrowheads, 1 bone chisel, 2 bone tools, sheep/goat bones.		SG	-2407	-2469	-2348	-2557	-2297	-2421	-2470	-2364	-2491	-2339	108.2
78		4	Upper Vistula-San region	Poland	Koniusza 14		50.1873	20.2187	Corded Ware	GrN-12517	4000	30	human bone	direct			Tunia & Włodarczak 2002		Right-flexed inhumation (male, mature) in S-N orientation. Grave surrounded by a circular ditch. Grave goods: 1 stone battle axe, 1 flint axe, 1 flint blade tool, 1 grinding stone, 1 bone awl, 1 tubular bone artefact, 1 perforated bone artefact.		SG	-2523	-2568	-2472	-2578	-2463	-2510	-2554	-2468	-2574	-2463	99.7
79		4	Upper Vistula-San region	Poland	Koniusza 2		50.1867	20.215	Corded Ware	GrN-12515	4055	35	human bone	direct			Furholt 2003	Human bone sample from individual 2	Double grave (2 individuals). Individual 1: Left-flexed inhumation (male, mature/senile) in N-S orientation. Individual 2: Right-flexed inhumation (male, mature) in S-N orientation. Niche grave in a barrow. Grave goods (overall): 1 flint blade, 1 flint flake, 1 bone baton.		Non-SG	-2594	-2661	-2492	-2846	-2471	-2542	-2587	-2474	-2636	-2468	108.9
80		4	Upper Vistula-San region	Poland	Kraków-Mistrzejowice	grave 1307	50.0946	19.9995	Corded Ware	Poz-90773	3910	35	human bone	direct			Jarosz et al. 2022; Jarosz et al. 2015	Human bone sample (fibula) from individual 1	Double grave (2 individuals). Individual 1: Right-flexed inhumation (female, c. 18–22 y. o.) in S-N orientation. Individual 2: Right-flexed inhumation (infans II) in S-N orientation. Niche grave. Grave goods (overall): 1 beaker, 1 jar-shaped vessel, 1 small battle-axe, 1 flint axe, 1 flint dagger, fragments of 2 flint blades, 5 flint flakes, 2 bone chisels, 1 copper spiral, 1 animal bone pendant.		Non-SG	-2390	-2466	-2345	-2552	-2238	-2415	-2467	-2369	-2476	-2321	110.3
81		4	Upper Vistula-San region	Poland	Kraków-Mistrzejowice	grave 29	50.0946	19.9995	Corded Ware	Poz-90772	3935	35	human bone	direct			Jarosz et al. 2022; Jarosz & Mianowska 2011	Sampled bone: skull	Supine left-flexed inhumation (c. 30-40 y. o.) in NW-SE orientation. Niche grave. Grave goods: 2 beakers, 1 flint axe, 1 flint flake, 1 whetstone.		SG	-2421	-2475	-2345	-2566	-2298	-2431	-2474	-2361	-2561	-2341	110.7
82		4	Upper Vistula-San region	Poland	Krakow-Zesławice	grave 7	50.1037	20.0435	Corded Ware	Ki-7948	4150	80	human bone	direct			Furholt 2003; Sochaki 1964		Supine right-flexed inhumation (male, mature/senile) in N-S orientation. Grave goods: 1 beaker, 1 amphora, 1 battle axe, 1 flint axe, 1 flint flake tool, 3 flint flakes 1 bone chisel.		SG	-2723	-2874	-2631	-2903	-2493	-2577	-2648	-2474	-2747	-2459	66.3
83		4	Upper Vistula-San region	Poland	Łapszów 1	grave 1	50.1784	20.5408	Corded Ware	Poz-9457	3870	35	human bone	direct			Jarosz & Włodarczak 2007; Włodarczak & Liguzińska-Kruk 1999		Left-flexed inhumation (c. 0–7 y. o.) in N-S orientation. Grave goods: 1 beaker, 1 vessel, 1 flint axe.		SG	-2350	-2454	-2291	-2463	-2208	-2403	-2459	-2380	-2466	-2321	105
84		4	Upper Vistula-San region	Poland	Lublin-Sławinek 3	grave 1 (object 12)	51.2654	22.5171	Corded Ware	Poz-90775	3885	35	human bone	direct			Jarosz 2016; Jarosz & Włodarczak 2022	Sampled bone: costa	Supine right-flexed inhumation (male, mature) in SW-NE orientation. Niche grave. Grave goods: 1 beaker, 2 flint axes, 1 flint blade, 1 bone chisel, 1 bone needle, 2 boar tusks.		SG	-2367	-2456	-2305	-2468	-2209	-2407	-2461	-2380	-2469	-2321	109.7
85		4	Upper Vistula-San region	Poland	Lublin-Sławinek 3	grave 3 (object 59)	51.2654	22.5171	Corded Ware	Poz-58114	3870	30	human bone	direct			Jarosz 2016; Włodarczak 2016	Sampled bone: clavicle	Inhumation (infans II) in SW-NE orientation. Niche grave. Grave goods: 1 flint blade, 1 bone awl, 2 copper artefacts, 2 beads, 1 pendant.		SG	-2353	-2452	-2292	-2462	-2209	-2403	-2458	-2380	-2465	-2320	103
86		4	Upper Vistula-San region	Poland	Lublin-Sławinek 3	grave 4 (object 60)	51.2654	22.5171	Corded Ware	Poz-58115	3895	30	human bone	direct			Jarosz 2016; Włodarczak 2016		Left-flexed inhumation (female, mature) in SW-NE orientation. Niche grave. Grave goods: 1 beaker, 1 flint blade.		SG	-2380	-2459	-2344	-2468	-2290	-2409	-2463	-2377	-2470	-2334	109.2
87	poz279	4	Upper Vistula-San region	Poland	Malżyce 30	barrow 1, grave 2	50.3662	20.559	Corded Ware	Poz-59407	3860	35	human bone	direct	W5b		Juras et al. 2018; Szczepanek et al. 2018		Supine inhumation (male, adult-mature) in N-S orientation with lower limbs turned to the right. Only teeth remained from the skull. Niche grave in barrow. Grave goods: 1 beaker, 1 stone axe, flint axe(s), 6 flint arrowheads, 2 retouched flint blades, 1 stone polishing slab, 1 copper punch.		SG	-2337	-2452	-2236	-2461	-2205	-2401	-2457	-2379	-2465	-2317	98.1
88		4	Upper Vistula-San region	Poland	Malżyce 30	barrow 1, grave 4	50.3662	20.559	Corded Ware	Poz-90765	3910	30	human bone	direct			Szczepanek et al. 2018; Tunia & Włodarczak 2011	Sampled bone: fibula	Left-flexed inhumation (female, c. 20–30 y. o.). Niche grave in barrow. Grave goods: unspecified but 'typical for female graves'.		SG	-2392	-2464	-2347	-2470	-2295	-2413	-2466	-2367	-2473	-2339	108.7
89		4	Upper Vistula-San region	Poland	Malżyce 30	barrow 1, grave 7	50.3662	20.559	Corded Ware	Poz-90768	3875	35	human bone	direct			Szczepanek et al. 2018; Tunia & Włodarczak 2011; Włodarczak 2006	Sampled bone: metacarpus	Left-flexed inhumation (female) in NNE-SSW orientation, facing E. Grave in barrow. Grave goods: 1 beaker, flint tools.		SG	-2356	-2454	-2295	-2465	-2209	-2404	-2459	-2380	-2467	-2324	107.4
90		4	Upper Vistula-San region	Poland	Malżyce 30	barrow 2, grave 10	50.3736	20.5179	Corded Ware	Poz-27990	3940	40	human bone	direct			Jarosz et al. 2009		Supine right-flexed inhumation (male, c. 40–50 y. o.) in NW-SE orientation. Niche grave in barrow. Grave goods: 2 beakers, 3 flint axes, 2 flint blades, 1 flint blade fragment, several flint flakes, 9 flint arrowheads, 1 flint strike-a-light, 1 small whetstone, 2 bone chisels, 2 wild boar tusks, and a dark yellow substance.		SG	-2429	-2556	-2347	-2570	-2297	-2437	-2482	-2361	-2566	-2341	110.9
91		4	Upper Vistula-San region	Poland	Malżyce 30	barrow 2, grave 11	50.3736	20.5179	Corded Ware	Poz-27991	3910	35	human bone	direct			Jarosz et al. 2009		Right-flexed inhumation (c. 1 y. o.) in S-N orientation, facing E. Grave in barrow. Grave goods: 1 beaker.		SG	-2390	-2466	-2345	-2552	-2238	-2414	-2467	-2368	-2476	-2316	109.9
92		4	Upper Vistula-San region	Poland	Malżyce 30	barrow 2, grave 12	50.3736	20.5179	Corded Ware	Poz-27992	3930	40	human bone	direct			Jarosz et al. 2009		Supine left-flexed inhumation (c. 11–12 y. o.) in N-S orientation, facing E. Niche grave in barrow. Grave goods: 1 beaker, 1 flint blade, 1 bone awl, 6 bone beads, fragments of copper spirals.		SG	-2413	-2474	-2344	-2567	-2292	-2428	-2474	-2363	-2563	-2338	111.8
93		4	Upper Vistula-San region	Poland	Miernow	barrow 2, feature 2	50.3392	20.5839	Corded Ware	Ki-5833	4105	35	human bone	direct			Włodarczak 2001; Włodarczak 2018; Kempisty 1978		Right-flexed inhumation (male, mature) in S-N orientation. Grave with signs of firing, indicated by burnt clay on the bottom and walls. Grave in barrow. Grave goods: 1 beaker, 1 axe, 1 flint blade. Some rib bones showed green coloring, but no metal artefacts were recovered. In the fill: Pottery sherds from at least 2 beakers, animal bones.		SG	-2696	-2847	-2580	-2868	-2501	-2602	-2647	-2500	-2746	-2487	91.3
94		4	Upper Vistula-San region	Poland	Mirocin 24	grave 110/1	50.0343	22.574	Corded Ware	Poz-90885	3880	35	human bone	direct			Szczepanek et al. 2018; Machnik et al. 2019	Sampled bone: ulna	Supine right-flexed inhumation (male, c. 50–60 y. o.) in SW-NE orientation, facing SE. Niche grave. Grave goods: 1 beaker, 1 amphora, 1 miniature vessel, 3 flat axes, 11 flint arrowheads, 2 retouched flint blades, 50+ flint artefacts (mostly flakes).		SG	-2362	-2454	-2300	-2466	-2209	-2405	-2461	-2379	-2468	-2325	108.7
95		4	Upper Vistula-San region	Poland	Mirocin 24	grave 50	50.0343	22.574	Corded Ware	Poz-90880	3935	35	human bone	direct			Szczepanek et al. 2018; Machnik et al. 2019	Sampled bone: fibula	Supine right-flexed inhumation (male, c. 40-50 y. o.) in SE-NW orientation. Niche grave. Grave goods: 2 beakers, 1 amphora, 1 stone axe, 2 flint flat axes, 8 flint arrowheads, 1 flint blade, 1 retouched flint blade, c. 15 flint flakes, 3 bone chisels, 1 bone awl.		SG	-2421	-2475	-2345	-2566	-2298	-2431	-2474	-2360	-2562	-2341	110.4
96		4	Upper Vistula-San region	Poland	Mirocin 24	grave 53	50.0343	22.574	Corded Ware	Poz-54041	3855	25	human bone	direct			Szczepanek et al. 2018; Machnik et al. 2019	Human bone sample from individual 1	Double grave (2 individuals). Individual 1: Disarticulated inhumation (adult). Individual 2: Disarticulated inhumation (Infans I). Niche grave. Grave goods (overall): 1 amphora, 1 stone axe.	Second date from individual 2 (child, femur): 3835±35 BP (Poz-91015)	Non-SG	-2330	-2435	-2211	-2456	-2206	-2396	-2456	-2376	-2461	-2310	84.7
97		4	Upper Vistula-San region	Poland	Mirocin 24	grave 54	50.0343	22.574	Corded Ware	Poz-54038	3940	35	human bone	direct			Szczepanek et al. 2018; Machnik et al. 2019		Supine right-flexed inhumation (male, mature) in NW-SE orientation, facing SW. Niche grave. Grave goods: 5 beakers, 2 amphorae, fragments of 2 stone axes, 3 flint axes, 6 flint arrowheads, 8 retouched flint tools, 1 whetstone fragment, 1 bone awl, 1 boar tusk, 22 thin (perforated) copper sheets.		SG	-2430	-2553	-2347	-2569	-2299	-2436	-2478	-2360	-2563	-2343	109.8
98	pcw160	4	Upper Vistula-San region	Poland	Mirocin 27	grave 360/I	50.0448	22.572	Corded Ware	Poz-54043	3870	35	human bone	direct	I2		Linderholm et al. 2020; Szczepanek et al. 2018	Human bone sample from individual 1	Double grave (2 individuals). Individual 1: Supine right-flexed inhumation (male, c. 60+ y. o.) in NW-SE orientation, facing NE. Individual 2: Disarticulated remains of a left-flexed inhumation (female, c. 40–50 y. o.) SE-NW orientation (?). Niche grave. Grave goods (overall): 2 beakers, 3 amphorae, 1 miniature vessel, fragment of 1 vessel, fragment of 1 beaker, 1 stone axe, 3 flint axes, 2 flint…	Second date for individual 2 on human bone (costa): 3860±30 BP (Poz-90887) in Szczepanek et al. (2018)	Non-SG	-2350	-2454	-2291	-2463	-2208	-2403	-2459	-2380	-2466	-2320	105
99		4	Upper Vistula-San region	Poland	Pelczyska 6	grave 32/2002	50.3566	20.5685	Corded Ware	Poz-12580	3880	35	human bone	direct			Jarosz & Włodarczak 2007		Multiple grave (3 individuals). Individual 1: Right-flexed inhumation (c. 3–4 y. o.) in NE-SW orientation. Individual 2: Left-flexed inhumation (c. 5–7 y. o.) in NE-SW orientation. Individual 3: Skeletal remains of an inhumation (probably female, c. 35–40 y. o.) in the grave fill above the children. Niche grave. Grave goods: 2 beaker, 2 flint axes, 2 flint flakes, 1 bone chisel, 15 bone beads, co…		Non-SG	-2362	-2454	-2300	-2466	-2209	-2405	-2461	-2379	-2468	-2321	108.6
100		4	Upper Vistula-San region	Poland	Pielgrzymowice 9	grave 301	50.1496	20.0498	Corded Ware	Poz-90769	3995	35	human bone	direct			Jarosz et al. 2022; Notification by P. Włodarczak	Sampled bone: costa	Left-flexed inhumation (female, c. 40–50 y. o.) in N-S orientation. Niche grave. Grave goods: 1 amphora, 1 axe, 1 flint blade tool, 7 flint blanks (debitage), 2 bone awls.		SG	-2520	-2568	-2470	-2623	-2411	-2505	-2554	-2465	-2581	-2363	99.6
101		4	Upper Vistula-San region	Poland	Pielgrzymowice 9	grave 906	50.1496	20.0498	Corded Ware	Poz-90770	3995	35	human bone	direct			Jarosz et al. 2022; Notification by P. Włodarczak	Sampled bone: fibula	Double grave (2 individuals). Individual 1: Left-flexed inhumation (c. 6–7 y. o.) in N-S orientation. Individual 2: Right-flexed inhumation. Niche grave. Grave goods (overall): 1 beaker, 1 amphora, 1 jug, 1 cup, 1 axe, 1 chisel, 1 whetstone, 1 bone awl, 1 metal object, 1 small copper ring.		Non-SG	-2520	-2568	-2470	-2623	-2411	-2505	-2554	-2465	-2582	-2368	99.5
102		4	Upper Vistula-San region	Poland	Pielgrzymowice 9	grave 907	50.1496	20.0498	Corded Ware	Poz-90771	4015	35	human bone	direct			Jarosz et al. 2022; Notification by P. Włodarczak	Sampled bone: fibula	Left-flexed inhumation (male, c. 40–50 y. o.) in N-S orientation. Niche grave. Grave goods: 1 beaker, 2 amphorae, 1 axe, 1 bone awl.		SG	-2534	-2571	-2476	-2624	-2465	-2516	-2539	-2469	-2614	-2461	103.8
103		4	Upper Vistula-San region	Poland	Przemyśl 81		49.7859	22.7741	Corded Ware	Poz-9582	4005	35	human bone	direct			Jarosz & Włodarczak 2007; Koperski 1973		Right-flexed inhumation (male, c. 20+ y. o.) in N-S orientation. Grave goods: 1 beaker, 1 amphora.		SG	-2527	-2570	-2472	-2623	-2461	-2511	-2548	-2467	-2616	-2455	101.7
104		4	Upper Vistula-San region	Poland	Samborzec	grave 21	50.6446	21.6336	Corded Ware	Ki-7930	4080	50	human bone	direct			Włodarczak 1999		Supine right-flexed inhumation (male, mature) in NE-SE orientation. Potential niche grave. Grave goods: 2 amphorae. In the fill: 1 bone awl.		SG	-2659	-2847	-2498	-2866	-2475	-2559	-2618	-2474	-2680	-2467	98.2
105		4	Upper Vistula-San region	Poland	Samborzec	grave 23	50.6446	21.6336	Corded Ware	Ki-7931	4160	50	human bone	direct			Włodarczak 1999		Supine left-flexed inhumation (female, mature) in NE-SW orientation. Niche grave. Grave goods: 1 beaker, 1 amphora (lower half), 1 flint axe, 1 flint knife.		SG	-2745	-2875	-2669	-2886	-2582	-2626	-2681	-2504	-2766	-2483	64.4
106		4	Upper Vistula-San region	Poland	Skołoszów 7	grave 256	49.9112	22.8068	Corded Ware/Mierzanowice Culture?	Poz-52608	3915	25	human bone	direct			Linderholm et al. 2020; Rybicka et al. 2017	Human bone sample from individual 2. Genetics were done for individual 1 (pcw191), which however was culturally ascribed to the Mierzanowice culture. DNA of this young individual differs not significantly from those of other CWC individuals in the region, which is explained by genetic continuity between older CW and younger MC in the region	Double grave (2 individuals). Individual 1: Dispersed remains of an inhumation (c. 7–8 y. o.). Individual 2: Left-flexed inhumation (female, c. 20–30 y. o.). Niche grave. Grave goods (overall): 1 beaker, 1 amphora, bone and antler artefacts, 1 copper tube. Further 2 goat skeletons.	Date of individual 1 (human bone sample): 3830±35 BP (Poz-55335)	Non-SG	-2398	-2465	-2349	-2471	-2299	-2415	-2467	-2365	-2471	-2345	106.8
107		4	Upper Vistula-San region	Poland	Skołoszów 7	grave 620	49.9112	22.8068	Corded Ware	Poz-49278	3895	35	human bone	direct			Jarosz et al. 2022; Rybicka et al. 2017		Right-flexed inhumation (male, adult) in SSW-NNE orientation. Niche grave. Grave goods: 1 beaker, 1 amphora, 2 vessels, 2 flat axes, 2 flint blade tools, 2 flint arrowheads, animal bones. From the fill: fragments of 1 vessel.		SG	-2377	-2461	-2342	-2470	-2214	-2409	-2463	-2375	-2471	-2324	110.4
108		4	Upper Vistula-San region	Poland	Smroków 17	grave 1	50.2837	20.0329	Corded Ware	Poz-9600	3950	40	human bone	direct			Jarosz & Włodarczak 2007		Supine right-flexed inhumation (male, c. 18–20 y. o.) in N-S orientation, facing E. Niche grave. Grave goods: Fragments of 1 beaker, 1 amphora, 1 battle axe, 1 flint axe.		SG	-2448	-2564	-2350	-2572	-2302	-2448	-2494	-2361	-2566	-2345	108.2
109		4	Upper Vistula-San region	Poland	Smroków 17	grave 10	50.2837	20.0329	Corded Ware	Poz-9584	3905	35	human bone	direct			Jarosz & Włodarczak 2007		Supine right-flexed inhumation (male, c. 30 y. o.) in S-N orientation, facing E. Potential niche grave. A young dog skeleton found near the lower limbs of the buried individual. Grave goods: 1 beaker.		SG	-2386	-2463	-2344	-2474	-2236	-2412	-2466	-2366	-2475	-2327	110.4
110		4	Upper Vistula-San region	Poland	Smroków 17	grave 2	50.2837	20.0329	Corded Ware	Poz-9588	3885	35	human bone	direct			Jarosz & Włodarczak 2007		Supine right-flexed inhumation (c. 5–6 y. o.) in S-N orientation, facing E. Potential niche grave. Grave goods: 1 beaker, 1 flint axe, 1 bone needle.		SG	-2367	-2456	-2305	-2468	-2209	-2406	-2461	-2382	-2469	-2326	109.6
111		4	Upper Vistula-San region	Poland	Sokolina	grave 1	50.3048	20.6012	Corded Ware	GrN-10745	3865	35	human bone	direct			Furholt 2003; Włodarczak 2001; Machnik 1966		Left-flexed inhumation (adult) in N-S orientation. Potential niche grave. Grave goods: 1 beaker, 1 battle-axe, 2 flint axes.		SG	-2344	-2454	-2288	-2462	-2206	-2402	-2458	-2379	-2466	-2318	102
112		4	Upper Vistula-San region	Poland	Średnia 3	kurgan 1, central grave	49.8398	22.5578	Corded Ware	Gd-10397	4290	90	charcoal	direct			Machnik & Sosnowska 1996; Włodarczak 2018	Charcoal from central grave construction	Left-flexed inhumation in E-W orientation. Central grave in barrow. Grave goods: 1 beaker.	Second date also a charcoal sample from the central grave: 4390±100 (Gd-10402)	SG	-2920	-3086	-2701	-3327	-2586	-2620	-2685	-2499	-2765	-2470	28.6
113		4	Upper Vistula-San region	Poland	Średnia 3	kurgan 2, grave 3	49.8398	22.5578	Corded Ware	Poz-9458	4015	35	charcoal	direct			Jarosz & Włodarczak 2007		Single grave (probable inhumation), oriented along the E-W axis. Grave with indications of a wooden construction in centre of a barrow. No skeletal remains preserved. Grave goods: 1 flat axe.		SG	-2534	-2571	-2476	-2624	-2465	-2516	-2538	-2469	-2617	-2460	103.5
114		4	Upper Vistula-San region	Poland	Święte 11	grave 1134	49.9156	22.863	Corded Ware	Poz-90877	4020	30	human bone	direct			Olszewski & Włodarczak 2018	Sampled bone: rib	Supine right-flexed inhumation (male, c. 25–30 y. o.) in SW-NE orientation, facing SE. Niche grave. Grave goods: 1 beaker, 2 vessels, 1 battle axe, 1 flint axe, 1 flint dagger blade.		SG	-2534	-2573	-2476	-2622	-2467	-2518	-2536	-2471	-2582	-2465	102.7
115		4	Upper Vistula-San region	Poland	Święte 11	grave 1149	49.9156	22.863	Corded Ware	R-combine	3913	23	human bone	direct			Olszewski & Włodarczak 2018	Sampled bone: long bone	Supine right-flexed inhumation (male, c. 60–65 y. o.) in S-N orientation, facing W. Grave goods: 1 beaker, 1 amphora, 1 broadmouthed pot, 1 rectangular stone axe, 1 flint blade fragment.	Two dates on human bone from the same individual available: 3925±35 BP (Poz-90884) and 3905±30 BP (Poz-109990)	SG	-2398	-2464	-2349	-2470	-2302	-2414	-2466	-2365	-2469	-2346	106.2
116		4	Upper Vistula-San region	Poland	Święte 11	grave 1290D	49.9156	22.863	Corded Ware	Poz-90876	3875	35	human bone	direct			Olszewski & Włodarczak 2018	Sampled bone: phalanx	Right-flexed inhumation (male, c. 25–30 y. o.) in W-E orientation, facing S. Potential niche grave. Grave goods: 1 beaker, 1 amphora, 1 battle-axe, 2 flint axes, 1 flint flake, 1 bone chisel, 1 bone awl fragment.		SG	-2356	-2454	-2295	-2465	-2209	-2404	-2460	-2380	-2467	-2324	107.2
117	pcw070	4	Upper Vistula-San region	Poland	Święte 11	grave 876	49.9156	22.863	Corded Ware	Poz-90875	3890	35	human bone	direct	I2	R1b1a1a2	Linderholm et al. 2020; Olszewski & Włodarczak 2018	Sampled bone: costa	Supine right-flexed inhumation (male, c. 30–35 y. o.) in W-E orientation, facing S. Niche grave. Grave goods: 2 beakers, 1 flint axe, 1 flint flake, 1 bone chisel.		SG	-2372	-2458	-2310	-2469	-2211	-2408	-2462	-2379	-2470	-2330	110.2
118		4	Upper Vistula-San region	Poland	Święte 15	grave 173	49.9133	22.8503	Corded Ware	Poz-90779	3935	30	human bone	direct			Janczewski et al. 2018	Sampled bone: ulna	Left-flexed inhumation (female, c. 40–50 y. o.) in N-S orientation, facing E. Potential niche grave. Grave goods: 1 beaker, 1 miniature vessel, 1 flint flake.		SG	-2421	-2473	-2348	-2564	-2302	-2430	-2474	-2363	-2556	-2343	108.9
119		4	Upper Vistula-San region	Poland	Święte 15	grave 407	49.9133	22.8503	Corded Ware	Poz-90882	3955	35	human bone	direct			Janczewski et al. 2018	Sampled bone: metatarsus	Left-flexed inhumation (female, c. 40–50 y. o.) in N-S orientation, facing SE. Potential niche grave. Grave goods: 1 beaker, 1 lower part of a vessel.		SG	-2462	-2567	-2352	-2573	-2310	-2457	-2553	-2404	-2568	-2347	105
120	pcw061	4	Upper Vistula-San region	Poland	Święte 15	grave 408a	49.9133	22.8503	Corded Ware	Poz-90780	3890	35	human bone	direct	H7a	–	Linderholm et al. 2020; Janczewski et al. 2018	Human bone (costa) from individual 2	Double grave (2 individuals). Individual 1: Fragmentary disarticulated inhumation (female, c. 30–40 y. o.). Individual 2: Left-flexed inhumation (female, c. 20–30 y. o.) in NW-SE orientation, facing N. Niche grave. Grave goods (overall): 1 beaker, 1 vessel, 2 flint scrapers, 1 bone awl, 1 sheep/goat bone fragment.		Non-SG	-2372	-2458	-2310	-2469	-2211	-2408	-2462	-2378	-2470	-2326	110.2
121		4	Upper Vistula-San region	Poland	Święte 15	grave 427	49.9133	22.8503	Corded Ware	Poz-90874	3890	35	human bone	direct			Janczewski et al. 2018	Sampled bone: costa	Right-flexed inhumation (c. 5–6 y. o.) in N-S orientation, facing W. Grave goods: 1 beaker.		SG	-2372	-2458	-2310	-2469	-2211	-2408	-2462	-2378	-2471	-2326	110.1
122		4	Upper Vistula-San region	Poland	Święte 15	grave 431	49.9133	22.8503	Corded Ware	Poz-90782	4020	35	human bone	direct			Janczewski et al. 2018	Sampled bone: fibula	Right-flexed inhumation (male, c. 40–50 y. o.) in W-E orientation, facing S. Niche grave. Grave goods: 2 beakers, 1 battle axe, 1 flint axe, 1 rectangular stone axe, 1 flint flake, 1 bone chisel.		SG	-2539	-2573	-2476	-2627	-2465	-2518	-2538	-2470	-2618	-2462	104.9
123	pcw040	4	Upper Vistula-San region	Poland	Święte 20	grave 40A	49.9115	22.8428	Corded Ware	Poz-90777	3950	35	human bone	direct	U5b2b1a1	R1b1a1a2	Linderholm et al. 2020; Dobrakowska & Włodarczak 2018	Sampled bone: tibia	Right-flexed inhumation (male, c. 7–9 y. o.) in NW-SE orientation, facing SW. Niche grave. Grave goods: 1 beaker.		SG	-2451	-2563	-2351	-2571	-2305	-2449	-2493	-2364	-2566	-2346	107.8
124	pcw041	4	Upper Vistula-San region	Poland	Święte 20	grave 43/I	49.9115	22.8428	Corded Ware	Poz-90778	3950	35	human bone	direct	J1c2c	R1b1a1a2	Linderholm et al. 2020; Dobrakowska & Włodarczak 2018	Human bone sample (clavicle) from individual 1	Multiple grave (3 individuals). Individual 1: Right-flexed inhumation (male, c. 40–45 y. o.) in W-E orientation, facing S. Individual 2: Inhumation (female, c. 44–55 y. o.), disarticulated and 'heaped' on one side of the grave. Individual 3: Inhumation (c. 7–8 y. o.), disarticulated and 'heaped' on one side of the grave. Niche grave. Grave goods (overall): 3 beakers, 1 fragmentary beaker, 1 ampho…		Non-SG	-2451	-2563	-2351	-2571	-2305	-2450	-2493	-2363	-2567	-2346	107.7
125		4	Upper Vistula-San region	Poland	Szarbia 9	grave 3/VIII	50.1383	20.2568	Corded Ware	Poz-9581	3840	35	human bone	direct			Jarosz & Włodarczak 2007		Supine left-flexed inhumation (female, c. 40–50 y. o.) in N-S orientation, facing E. Grave goods: 1 amphora, 1 flint flake.		SG	-2305	-2399	-2205	-2456	-2200	-2396	-2458	-2377	-2464	-2308	71.4
126		4	Upper Vistula-San region	Poland	Węgrzce 3	grave 3/2016	50.1212	19.9813	Corded Ware	Poz-90774	3930	30	human bone	direct			Nowak et al. 2020	Sampled bone: long bone	Double grave (2 individuals). Individual 1: Right-flexed inhumation (male, c. 38–47 y. o.) in S-N orientation. Individual 2: Left-flexed inhumation (child, c. 4–5 y. o.) in S-N orientation. Niche grave. Grave goods (overall): 1 beaker, 1 battle-axe, 4 flint flakes 1 bone awl.		Non-SG	-2413	-2471	-2348	-2561	-2299	-2425	-2471	-2366	-2550	-2341	108.9
127		4	Upper Vistula-San region	Poland	Wilczyce 10	grave 15	50.7423	21.6565	Corded Ware	Poz-60364	4055	30	animal bone	direct			Włodarczak 2019		Inhumation (adult), poorly preserved. Niche grave. Dog grave in entrance pit. Grave goods: 9 beakers, 5 amphorae, 6 stone battle axes, 144 flint artefacts (flakes, blades, axes, arrowheads), bone and antler tools and ornaments, metal objects, bivalve shells.	Second date from one of the animal teeth pendants confirms dating: 4030±35 BP (Poz-59139)	SG	-2585	-2626	-2495	-2840	-2473	-2542	-2589	-2476	-2630	-2470	106.6
128		4	Upper Vistula-San region	Poland	Wilczyce 10	grave 28	50.7423	21.6565	Corded Ware	Poz-80189	3960	30	human bone	direct			Włodarczak et al. 2016		Inhumation (probably female, adult), highly disturbed. Grave goods: 1 amphora, 3 cups, 2 miniature vessels, 41 wolf tooth pendants, some disc-shaped shell bead.		SG	-2478	-2567	-2411	-2571	-2347	-2469	-2561	-2408	-2569	-2351	102.8
129		4	Upper Vistula-San region	Poland	Żerniki Górne 1	grave 115	50.4641	20.7943	Corded Ware	Ki-5123	3930	60	human bone	direct			Kempisty & Włodarczak 2000		Supine right-flexed inhumation (male, mature) in S-N orientation, facing NW. Niche grave. Grave goods: 1 beaker, 1 cup, 1 flint axe,1 flint blade, 2 flint arrowheads, 2 flint flakes, 1 wedge-shaped stone object (semi-finished axe?), 1 bone chisel.		SG	-2411	-2556	-2303	-2575	-2207	-2434	-2477	-2360	-2566	-2331	115.8
130		4	Upper Vistula-San region	Poland	Żerniki Górne 1	grave 125	50.4641	20.7943	Corded Ware	Ki-6757	3895	55	human bone	direct			Kempisty & Włodarczak 2000		Supine left-flexed inhumation (male, mature) in NNE-SSW orientation, facing SE. Niche grave. Grave goods: 1 beaker, 1 whetstone, 1 ochre lump, 1 antler point.		SG	-2368	-2463	-2299	-2561	-2203	-2416	-2467	-2375	-2552	-2308	114
131		4	Upper Vistula-San region	Poland	Żerniki Górne 1	grave 128	50.4641	20.7943	Corded Ware	Ki-5119	4020	55	human bone	direct			Kempisty & Włodarczak 2000		Supine right-flexed inhumation (male, mature) in SSW-NNE orientation. Niche grave. Grave goods: 2 beakers, 2 flint axes, 3 flint arrowheads, 1 flint blade tool, 1 flint flake tool, 1 split flint artefact, 1 whetstone, 2 bone awls, 2 bone chisels, 1 boar tusk, 1 bone baton, 1 antler point.		SG	-2562	-2621	-2468	-2854	-2350	-2511	-2561	-2464	-2630	-2356	111.6
132		4	Upper Vistula-San region	Poland	Żerniki Górne 1	grave 133	50.4641	20.7943	Corded Ware	Ki-5066	4080	55	human bone	direct			Kempisty & Włodarczak 2000		Right-flexed inhumation (male, late juvenile) in S-N orientation, facing E. Niche grave. Grave goods: 1 beaker, 1 flint axe, 3 flint arrowheads, 2 flint flake tools.		SG	-2660	-2848	-2498	-2867	-2474	-2556	-2617	-2472	-2686	-2463	97.5
133		4	Upper Vistula-San region	Poland	Żerniki Górne 1	grave 134	50.4641	20.7943	Corded Ware	Ki-5116	3910	50	human bone	direct			Kempisty & Włodarczak 2000		Supine left-flexed inhumation (probably male, adult-mature) in NE-SW orientation, facing SE. Niche grave. Grave goods: 1 beaker.		SG	-2386	-2468	-2306	-2566	-2207	-2420	-2469	-2366	-2556	-2314	114
134		4	Upper Vistula-San region	Poland	Żerniki Górne 1	grave 135	50.4641	20.7943	Corded Ware	Ki-6758	4065	50	human bone	direct			Kempisty & Włodarczak 2000		Supine left-flexed inhumation (female, adult) in NE-SW orientation, facing SE. Niche grave. Grave goods: 1 beaker, 1 flint blade, 1 flint axe, 1 whetstone.		SG	-2633	-2842	-2492	-2863	-2469	-2546	-2603	-2471	-2667	-2464	106.7
135		4	Upper Vistula-San region	Poland	Żerniki Górne 1	grave 138	50.4641	20.7943	Corded Ware	Ki-5122	4010	65	human bone	direct			Kempisty & Włodarczak 2000		Supine left-flexed inhumation in NE-SW orientation, facing SE. Niche grave. Grave goods: 1 beaker, 1 amphora, 1 flint axe, 1 retouched flint blade, 1 whetstone, 1 fragment of a copper pin, 3 bone beads.		SG	-2551	-2662	-2458	-2857	-2305	-2496	-2576	-2452	-2624	-2351	112.2
136		4	Upper Vistula-San region	Poland	Żerniki Górne 1	grave 139	50.4641	20.7943	Corded Ware	Ki-6755	4155	50	human bone	direct			Kempisty & Włodarczak 2000		Double grave (2 individuals). Individual 1: Left-flexed inhumation (female, adult) in E-W orientation, facing S. Individual 2: Inhumation (infans II) among the bones of individual 1. Niche grave. Grave goods (overall): 1 beaker, 1 retouched flint blade.		Non-SG	-2741	-2873	-2638	-2884	-2581	-2622	-2680	-2502	-2759	-2476	66.1
137		4	Upper Vistula-San region	Poland	Żerniki Górne 1	grave 140	50.4641	20.7943	Corded Ware	Ki-5065	4160	50	human bone	direct			Kempisty & Włodarczak 2000		Supine left-flexed inhumation (female, mature/senile) in NE-SW orientation, facing SE. Niche grave. Grave goods: 1 amphora, 1 jug, 1 miniature vessel, 1 flint axe, 1 flint scraper, 1 whetstone, bones from sheep/goat, pig, and cattle.		SG	-2745	-2875	-2669	-2886	-2582	-2626	-2681	-2503	-2767	-2488	64.3
138		4	Upper Vistula-San region	Poland	Żerniki Górne 1	grave 15	50.4641	20.7943	Corded Ware	Poz-90761	3905	35	human bone	direct			Jarosz et al. 2022; Notification by P. Włodarczak; Kempisty & Włodarczak 2000	Sampled bone: clavicle	Left-flexed inhumation (female, 40–50 y. o.) in N-S orientation. Niche grave. Grave goods: 1 beaker, 1 amphora, 1 flint axe, 2 flint flakes, 1 bone awl.		SG	-2386	-2463	-2344	-2474	-2236	-2413	-2466	-2367	-2475	-2329	110.3
139		4	Upper Vistula-San region	Poland	Żerniki Górne 1	grave 34	50.4641	20.7943	Corded Ware	Ki-5067	3960	60	human bone	direct			Kempisty & Włodarczak 2000	Human bone sample from individual 1	Double grave (2 individuals). Individual 1: Left-flexed inhumation (probably male, infans II) in E-W orientation, facing S. Individual 2: Inhumation (infans I). Niche grave. Grave goods (overall): 1 beaker, 2 flint flakes, 1 bone awl.		Non-SG	-2459	-2571	-2348	-2627	-2213	-2456	-2550	-2362	-2575	-2340	112
140		4	Upper Vistula-San region	Poland	Żerniki Górne 1	grave 43	50.4641	20.7943	Corded Ware	Ki-5235	3940	60	human bone	direct			Kempisty & Włodarczak 2000		Supine left-flexed inhumation (female, mature) in NNE-SSW orientation, facing SE. Niche grave. Grave goods: 1 beaker, 1 amphora, 1 flint axe, 1 retouched flint blade, 1 whetstone, 1 bone awl.		SG	-2426	-2564	-2342	-2580	-2207	-2441	-2491	-2361	-2570	-2337	115.1
141		4	Upper Vistula-San region	Poland	Żerniki Górne 1	grave 48	50.4641	20.7943	Corded Ware	Ki-5836	4035	40	human bone	direct			Kempisty & Włodarczak 2000		Left-flexed inhumation (male, mature) in NNE-SSW orientation, facing SE. Potential niche grave. Grave goods: 1 amphora, 1 flint blade fragment.		SG	-2565	-2617	-2476	-2841	-2465	-2527	-2572	-2470	-2622	-2465	111.3
142		4	Upper Vistula-San region	Poland	Żerniki Górne 1	grave 66	50.4641	20.7943	Corded Ware	Ki-5835	3980	40	human bone	direct			Kempisty & Włodarczak 2000		Left-flexed inhumation (male, mature) in N-S orientation, facing S. Niche grave. Grave goods: 1 jug, 12 flint tools, 1 whetstone, 1 bone awl, 2 bone chisels.		SG	-2501	-2570	-2463	-2619	-2346	-2487	-2563	-2458	-2575	-2353	98.9
143		4	Upper Vistula-San region	Poland	Żerniki Górne 1	grave 78	50.4641	20.7943	Corded Ware	Ki-5834	4060	50	human bone	direct			Kempisty & Włodarczak 2000	Unclear, which individual was sampled	Double grave (2 individuals). Individual 1: Supine left-flexed inhumation (female, late juvenile) in N-S orientation, facing E. Individual 2: Supine right-flexed inhumation (female, adult) in S-N orientation, facing E. Niche grave. Grave goods (overall): 1 beaker, 1 amphora, 2 flint flakes, 2 flint blades, 1 whetstone, 1 fragmented bone awl, 2 spiral copper rings.		Non-SG	-2625	-2838	-2490	-2861	-2468	-2543	-2596	-2470	-2665	-2464	109.5
144		4	Upper Vistula-San region	Poland	Żerniki Górne 1	grave 84	50.4641	20.7943	Corded Ware	Ki-5124	3900	55	human bone	direct			Kempisty & Włodarczak 2000		Supine left-flexed inhumation (female, adult) in N-S orientation, facing SE. Niche grave. Grave goods: 1 beaker, 1 amphora, 1 flint blade, 1 whetstone, 1 bone awl, 3 antler beads.		SG	-2373	-2465	-2299	-2564	-2204	-2418	-2468	-2378	-2552	-2311	114.2
145		4	Upper Vistula-San region	Poland	Żerniki Górne 1	grave 97	50.4641	20.7943	Corded Ware	Ki-5115	3970	70	human bone	direct			Kempisty & Włodarczak 2000	Human bone sample from individual 1	Double grave (2 individuals). Individual 1: Supine left-flexed inhumation (female, mature) in N-S orientation. Individual 2: Inhumation (infans I). Grave goods (overall): 1 beaker, 1 jug, 1 flint axe, 1 flint blade, 1 bone awl.		Non-SG	-2478	-2576	-2347	-2842	-2209	-2463	-2548	-2367	-2606	-2334	115.6
146		4	Upper Vistula-San region	Poland	Zielona 3	grave 3	50.1879	20.2166	Corded Ware	Poz-9585	3955	35	human bone	direct			Jarosz & Włodarczak 2007		Supine right-flexed inhumation (male, c. 40–50 y. o.) in S-N orientation. Niche grave. Grave goods: 1 beaker, 1 amphora, 1 battle axe, 2 flint axes, 10 arrowheads, several (semi-finished) flint artefacts, 1 whetstone, 1 copper awl.	Burial was also dated in Kiev, which yielded a much older and highly contested age. This measurment (Ki-7949: 4310 ± 70 BP) is widely unaccepted by researchers nowadays.	SG	-2462	-2567	-2352	-2573	-2310	-2457	-2554	-2405	-2568	-2347	105
147		4	Upper Vistula-San region	Poland	Zielona 3	grave 7	50.1879	20.2166	Corded Ware	Poz-9577	3895	30	human bone	direct			Jarosz & Włodarczak 2007		Right-flexed inhumation (c. 0–14 y. o.) in S-N orientation, facing E. Grave goods: 1 beaker, 1 flint axe, 1 flint blade.		SG	-2380	-2459	-2344	-2468	-2290	-2408	-2462	-2378	-2470	-2333	109.1
148		4	Upper Vistula-San region	Poland	Żuków	grave 1(2)	50.6462	21.6184	Corded Ware	Poz-9583	3885	35	human bone	direct			Jarosz & Włodarczak 2007		Supine inhumation (male, c. 20+ y. o.) with limbs in a rhombic ‘frog position’, in S-N orientation, facing E. Potential niche grave. Grave goods: 2 beakers, 2 flint axes, 21 flint arrowheads, over 20 flint chips and flake tools, 1 bone chisel, 2 bone batons.		SG	-2367	-2456	-2305	-2468	-2209	-2407	-2462	-2381	-2469	-2326	109.6
149		4	Upper Vistula-San region	Poland	Żuków	grave 3(4)	50.6462	21.6184	Corded Ware	Poz-9579	3835	35	human bone	direct			Jarosz & Włodarczak 2007		Supine right-flexed inhumation (male, c. 50–60 y. o.) in SW-NE orientation, facing SE. Potential niche grave. Grave goods: 1 cup, 3 flint axes, 1 flint knife, flint industry, 1 bone chisel, 1 bone awl.		SG	-2296	-2395	-2204	-2456	-2150	-2394	-2457	-2333	-2463	-2307	63.5
150		5	Upper Odra-Morava region	Czech Republic	Brno – Horní Heršpice "Na široké"	grave 800	49.1714	16.6157	Corded Ware	MAMS-30751	3896	22	human bone	direct			Peška & Fikrle 2017; Kolařík et al. 2011, 177-178; Peška 2023, 121 fig. 2		Supine left-flexed inhumation (female, 24–30 y. o.) in NE-SW orientation. Grave goods: 6 vessels, 1 copper earring, copper buttons.		SG	-2387	-2457	-2346	-2464	-2298	-2414	-2464	-2398	-2470	-2338	106.4
151		5	Upper Odra-Morava region	Czech Republic	Brodek u Prostějova	grave 2	49.3686	17.0567	Corded Ware	Poz-14924	3720	40	human bone	direct			Peška 2010	Collagen amount = 3,5%	Right-flexed inhumation in SW-NE orientation. Grave goods: 1 beaker, 1 battle axe, 1 retouched flint knife, 1 retouched flint knife fragment.		SG	-2115	-2197	-2038	-2280	-1978	-2116	-2197	-2034	-2286	-1974	96.1
152		5	Upper Odra-Morava region	Czech Republic	Bystročice – U Topolánky	grave 2	49.536	17.1923	Corded Ware	DeA-35010	4035	25	human bone	direct			Peška 2023, 121 fig. 2; pers. comm. J. Peška		Right-flexed inhumation (male, 16–20 y. o.) in S-N orientation. Grave goods: 2 vessels, 1 hammer-axe.		SG	-2542	-2580	-2488	-2624	-2472	-2532	-2577	-2489	-2618	-2472	105.4
153	poz256	5	Upper Odra-Morava region	Czech Republic	Držovice-Pastviska	grave 1	49.4953	17.1271	Corded Ware	DeA-16085	3919	30	human bone	direct	U4b1a1a		Peška & Fojtík 2018; Peška 2023, 121 fig. 2; Fojtík 2015, 186-187; Juras et al. 2018		Right-flexed inhumation (c. 40–50 y. o.) in SW-NE orientation. Traces of secondary opening. Grave goods: 1 jug, 1 bowl, 1 egg-shaped pot, 1 handled vessel, 1 bone awl, 1 copper awl, animal bones.		SG	-2400	-2467	-2348	-2476	-2293	-2429	-2471	-2400	-2561	-2338	103.5
154	poz257	5	Upper Odra-Morava region	Czech Republic	Držovice-Pastviska	grave 2	49.4953	17.1271	Corded Ware	DeA-16086	4067	30	human bone	direct	I4a		Peška & Fojtík 2018; Peška 2023, 121 fig. 2; Fojtík 2015, 186-187; Juras et al. 2018		Right-flexed inhumation (male, c. 35–40 y. o.) in SW-NE orientation. Grave goods: 1 beaker, 1 jug, fragments of 1 stone axe, 1 retouched flint blade, 1 bone awl.		SG	-2614	-2828	-2497	-2848	-2476	-2563	-2618	-2497	-2661	-2477	107.7
155		5	Upper Odra-Morava region	Czech Republic	Držovice-Pastviska	grave 4	49.4953	17.1271	Corded Ware	BETA-487621	4100	30	animal bone	direct			Peška & Fojtík 2018; Fojtík 2015, 186-187; Peška 2023, 121 fig. 2	Sample on animal bone artefact	Cremation grave, oriented along the NE-SW axis. Grave goods: 2 beakers, 3 jugs, 2 bone chisels, 2 bone awls, 1 further bone artefact.		unknown	-2688	-2845	-2578	-2864	-2500	-2606	-2643	-2503	-2743	-2493	100.2
156		5	Upper Odra-Morava region	Czech Republic	Držovice-Pastviska	grave 6	49.4953	17.1271	Corded Ware	Poz-98508	3850	40	human bone	direct			Peška & Fojtík 2018; Peška 2023, 121 fig. 2		Left-flexed inhumation (female, c. 35–39 y. o.) in NE-SW orientation. Stone cist grave. Grave goods: 1 amphora.	Second date from human bone sample of Proto-Únetice individual, buried above Corded Ware associated individual: 3780±40 BP (Poz-98507)	SG	-2321	-2442	-2207	-2461	-2201	-2388	-2464	-2373	-2469	-2207	89.4
157		5	Upper Odra-Morava region	Czech Republic	Hulín-Pravčice 1	grave 19	49.3192	17.4914	Corded Ware	KIA-34732	3910	35	human bone	direct			Peška 2023, 121 fig. 2; pers. comm. J. Peška		Right-flexed inhumation (male, adult) in S-N orientation. Grooves at the bottom of the grave indicate internal wooden construction. Grave goods: 1 battle axe.		SG	-2390	-2466	-2345	-2552	-2238	-2425	-2471	-2371	-2560	-2311	104.2
158		5	Upper Odra-Morava region	Czech Republic	Hulín-Pravčice 1	grave 20	49.3192	17.4914	Corded Ware	KIA-34733	3955	30	human bone	direct			Peška 2023, 121 fig. 2; pers. comm. J. Peška		Right-flexed inhumation (male, 20-30 y. o.) in SSE-NNW orientation. Grave goods: 1 vessel		SG	-2466	-2565	-2356	-2571	-2343	-2486	-2564	-2455	-2571	-2355	109.5
159		5	Upper Odra-Morava region	Czech Republic	Ivanovice na Hané 4 - Za střediskem	grave 800	49.2962	17.1062	Corded Ware	MAMS-52820	3988	20	human bone	direct			Kolář et al. 2011; Peška 2023, 121 fig. 2		Left-flexed inhumation (female, c. 35–40 y. o.) in NNE-SSW orientation. Grave goods: 1 amphora, 1 bowl, 1 jug, 2 vessels, 1 flint tool, 1 bone awl, 3 spiral copper rings.		SG	-2519	-2562	-2471	-2571	-2465	-2518	-2561	-2471	-2571	-2465	98.7
160		5	Upper Odra-Morava region	Czech Republic	Morkůvky	grave 1	48.9663	16.8613	Corded Ware	MAMS-52833	3771	23	human bone	direct			Šebela 1999; Peška 2023, 121 fig. 2		Right-flexed inhumation (male, c. 30 y. o.) in SSW-NNE orientation. Grave goods: 1 amphora, 1 pot, 1 mug, 1 retouched flint blade, 1 bone awl, 1 copper knife.		SG	-2192	-2276	-2142	-2287	-2062	-2182	-2282	-2066	-2291	-2043	88.3
161		5	Upper Odra-Morava region	Czech Republic	Olomouc-Nemilany 1	grave 1	49.5488	17.2398	Corded Ware	KIA-34693	4075	35	human bone	direct			Peška 2017		Supine left-flexed inhumation (adult) in NE-SW orientation. Grave goods: 2 beakers, 2 amphorae, 1 jug, 1 bowl, 1 further vessel with handles, 1 fragment of a bone (chisel?).		SG	-2640	-2837	-2500	-2857	-2476	-2571	-2623	-2497	-2667	-2478	106.4
162		5	Upper Odra-Morava region	Czech Republic	Olomouc-Nemilany 1	grave 50	49.5488	17.2398	Corded Ware	KIA-34695	3965	25	human bone	direct			Peška 2023, 121 fig. 2; Peška 2017		Left-flexed inhumation (c. 6–8 y. o.) in NNE-SSW orientation. The grave had four oval depressions at the corners, indicating internal wooden construction and further showed signs of secondary opening. Grave goods: Lower part of an egg-shaped pot.		SG	-2495	-2563	-2462	-2572	-2351	-2503	-2561	-2462	-2573	-2406	103.7
163		5	Upper Odra-Morava region	Czech Republic	Olomouc-Nemilany 1	grave 55	49.5488	17.2398	Corded Ware	KIA-34696	4055	25	human bone	direct			Peška 2023, 121 fig. 2; Peška 2017		Inhumation of a child (body position not reliably determined). Grave goods: 7 vessels.		SG	-2577	-2623	-2497	-2834	-2475	-2549	-2614	-2494	-2628	-2476	106.6
164		5	Upper Odra-Morava region	Czech Republic	Olomouc-Nemilany 3	grave 18	49.5541	17.2274	Corded Ware	KIA-34700	3965	25	human bone	direct			Peška 2023, 121 fig. 2; Peška 2017, 33 fig 12.	Unclear, which individual was sampled	Double grave (2 individuals). Individual 1: Right-flexed inhumation in S-N orientation. Individual 2: Right-flexed inhumation in S-N orientation. Grave with two parallel grooves at the bottom, indicating internal wooden construction. Grave goods (overall): 1 beaker, 1 amphora, 3 vessels, 4 further objects.		Non-SG	-2495	-2563	-2462	-2572	-2351	-2503	-2561	-2462	-2573	-2407	103.9
165		5	Upper Odra-Morava region	Czech Republic	Olomouc-Nemilany 3	grave 21	49.5541	17.2274	Corded Ware	KIA-34701	4050	25	human bone	direct			Peška 2023, 121 fig. 2; Peška 2017		Right-flexed inhumation. Grave goods: 1 battle axe, 1 flat axe.		SG	-2566	-2622	-2495	-2831	-2473	-2544	-2614	-2492	-2624	-2477	107.7
166		5	Upper Odra-Morava region	Czech Republic	Olomouc-Nemilany 3	grave 28	49.5541	17.2274	Corded Ware	KIA-34702	4025	25	human bone	direct			Peška 2023, 121 fig. 2; Peška 2017, 33 fig 12.		Right-flexed inhumation in SW-NE orientation. The grave had grooves indicating internal wooden construction. Grave goods: 1 beaker, 3 vessels, 1 flat axe, 1 battle axe.		SG	-2533	-2575	-2488	-2621	-2469	-2527	-2572	-2489	-2583	-2469	103.4
167		5	Upper Odra-Morava region	Czech Republic	Olomouc-Nemilany 3	grave 31	49.5541	17.2274	Corded Ware	KIA-34703	4000	25	human bone	direct			Peška 2023, 121 fig. 2; Peška 2017, 39 fig. 14		Right-flexed inhumation in SW-NE orientation. Grave goods: 1 beaker, 1 battle axe, 1 stone flat axe, 1 retouched flint blade, 1 bone chisel fragment, 1 bone awl, 1 gold spiral ring.		SG	-2522	-2567	-2474	-2574	-2468	-2521	-2564	-2474	-2572	-2468	99.8
168		5	Upper Odra-Morava region	Czech Republic	Olomouc-Nemilany 3	grave 36	49.5541	17.2274	Corded Ware	KIA-34704	4045	25	human bone	direct			Peška 2023, 121 fig. 2; Peška 2017; Peška 2021, 518 fig. 5,4.		Left-flexed inhumation (adult) in NE-SW orientation. Grave goods: 1 beaker, 1 amphora, 1 cup, 1 jug, 1 flint tool.		SG	-2556	-2621	-2493	-2663	-2472	-2539	-2582	-2491	-2621	-2477	107.8
169		5	Upper Odra-Morava region	Czech Republic	Olomouc-Řepčín 1	grave 5	49.6027	17.2044	Corded Ware	Poz-14919	3890	35	human bone	direct			Peška 2010		Right-flexed inhumation in S-N orientation. Grave goods: 1 amphora, 1 egg-shaped vessel, 2 jugs, 1 cup, 2 stone flat axes, 2 flint knives, 1 flint flake, 1 flint scraper.		SG	-2372	-2458	-2310	-2469	-2211	-2412	-2466	-2386	-2473	-2301	106.1
170		5	Upper Odra-Morava region	Czech Republic	Olomouc-Slavonín 1	grave 163	49.5709	17.2145	Corded Ware	Erl-4680	3643	49	human bone	direct			Peška 2010		Right-flexed inhumation in SW-NE orientation. Grave goods: 1 amphora, 1 lower part of a vessel, 1 polished stone axe, 1 flint flake.		SG	-2021	-2129	-1941	-2191	-1889	-2046	-2136	-1954	-2195	-1896	97
171		5	Upper Odra-Morava region	Czech Republic	Olomouc-Slavonín 1	grave 19	49.5709	17.2145	Corded Ware	KIA-34706	4235	30	human bone	direct			Peška 2023, 121 fig. 2; Peška 2017, 33 fig 12.		Right-flexed inhumation in SW-NE orientation. The grave featured oval depressions at the bottom corners, indicating internal wooden construction. Grave goods: At least 1 beaker.		SG	-2835	-2901	-2779	-2910	-2701	-2711	-2791	-2635	-2806	-2585	24.5
172		5	Upper Odra-Morava region	Czech Republic	Olomouc-Slavonín 1	grave 2	49.5709	17.2145	Corded Ware	KIA-34705	4000	30	human bone	direct			Peška 2023, 121 fig. 2; Peška 2017		Left-flexed inhumation. Grave goods: at least 1 beaker		SG	-2523	-2568	-2472	-2578	-2463	-2521	-2566	-2473	-2575	-2466	101.2
173		5	Upper Odra-Morava region	Czech Republic	Olomouc-Slavonín 1	grave 67b	49.5709	17.2145	Corded Ware	KIA-34708	3900	25	human bone	direct			Peška 2010	Human bone sample from individual 2	Multiple grave (3 individuals). Individual 1: Left-flexed inhumation. Individual 2: Left-flexed inhumation. Individual 3: Left-flexed inhumation. Grave goods (overall): 11 vessels.	Sample from Individual 1 is 4425±35 BP (KIA34707)	Non-SG	-2388	-2460	-2346	-2466	-2297	-2415	-2466	-2396	-2471	-2313	106.1
174		5	Upper Odra-Morava region	Czech Republic	Olomouc-Slavonín 1	grave 68	49.5709	17.2145	Corded Ware	KIA-34709	4035	30	animal bone	direct			Peška 2023, 121 fig. 2; Peška 2017	Sampled bone: animal tooth	Left-flexed inhumation. Grave goods: at least 1 beaker, 2 copper spiral rings, 1 animal teeth necklace.	Second date from animal tooth confirms dating: 4065±30 BP (KIA-34710)	SG	-2549	-2580	-2476	-2660	-2468	-2534	-2577	-2488	-2618	-2471	107.9
175		5	Upper Odra-Morava region	Czech Republic	Olomouc-Slavonín 1	grave 72	49.5709	17.2145	Corded Ware	KIA-34711	4090	30	animal bone	direct			Peška 2023, 121 fig. 2; Peška 2004	Sampled bone: animal tooth	Grave without any preserved human remains, oriented along the SW-NE axis. Grave goods: 1 beaker, 1 jug, 1 battle axe, 1 flint axe, 1 flint blade, 1 bone chisel, 1 bone awl, 1 gold spiral ring, animal bones. From the fill: 7 flint flakes.		SG	-2668	-2841	-2575	-2859	-2497	-2593	-2632	-2501	-2697	-2490	104.2
176		5	Upper Odra-Morava region	Czech Republic	Pavlov, Horní pole	grave 5	48.8763	16.6846	Corded Ware	Erl-4726	3938	59	animal bone	direct			Peška 2010; Rakovský & Šebela 1991		Right-flexed inhumation (male, c. 25–30 y. o.) in W-E orientation. Grave goods: 1 amphora, 1 jug, 1 egg-shaped vessel, 2 stone axes, 3 flint blades, 1 copper knife, 1 copper pinch, 1 bone chisel, 1 bone awl, 1 copper bead, 3 bone beads, 1 fragment of a copper plate, and further bone tools.		SG	-2423	-2563	-2342	-2577	-2209	-2469	-2566	-2412	-2581	-2331	105.1
177		5	Upper Odra-Morava region	Czech Republic	Pavlov, Horní pole	grave 780	48.8763	16.6846	Corded Ware	Erl-4727	3528	56	animal bone	direct			Peška 2010; Rakovský & Šebela 1991		Double grave (2 individuals). Cremations. In a slightly irregular grave pit oriented along the NW-SE axis, cremated remains of two individuals. The differing degrees of burning suggest that they were not deposited simultaneously. Grave goods: 1 amphora, 3 jugs, 2 flint blades , 1 bone harpoon, 1 bone chisel.		Non-SG	-1856	-1938	-1769	-2025	-1693	-1998	-2127	-1912	-2188	-1836	48.7
178		5	Upper Odra-Morava region	Czech Republic	Prostějov – MUBEA, Kralický háj	grave 7	49.4664	17.1453	Corded Ware	DeA-19323	3920	38	human bone	direct			Fojtík 2018; Peška 2023, 121 fig. 2		Left-flexed inhumation in NE-SW orientation. Grave goods: 2 vessels.		SG	-2400	-2469	-2345	-2562	-2290	-2437	-2476	-2367	-2567	-2315	101.2
179		5	Upper Odra-Morava region	Czech Republic	Seloutky-Dlouhé Čtvrtě	grave 1	49.4413	17.063	Corded Ware	DeA-36656	3979	22	animal bone	direct			Peška 2023, 121 fig. 2; Fojtík 2011, 183.	Sample on animal bone artefact (chisel)	Inhumation (adult), with poor skeletal preservation. Grave oriented along the NE-SW axis. Four symmetrically arranged short groove-like features at the grave bottom indicate an internal wooden construction. Grave goods: 1 amphora, 1 jug, 1 egg-shaped pot, 1 flat stone axe, 1 bone chisel, 2 bone awls.		SG	-2514	-2562	-2468	-2571	-2461	-2515	-2561	-2468	-2571	-2462	99.7
180		5	Upper Odra-Morava region	Czech Republic	Šlapanice – Brněnská pole	grave 25	49.1652	16.7186	Corded Ware	DeA-35009	3951	26	human bone	direct			Geisler 2010, 339; Peška 2023, 121 fig. 2		Inhumation (adult), with poor skeletal preservation. Grave goods: fragments of vessels, 1 copper knife.		SG	-2459	-2562	-2356	-2569	-2345	-2480	-2562	-2454	-2569	-2355	109.8
181		5	Upper Odra-Morava region	Czech Republic	Smržice - Nad hliníkem		49.5142	17.1118	Corded Ware	DeA-26662	4043	27	human bone	direct			Fojtík et al. 2020; Peška 2023, 121 fig. 2		Right-flexed inhumation (male, c. 30–39 y. o.) in S-N orientation. Grave in former barrow. Grave goods: 7 vessels, 1 battle axe, 1 flat axe, 1 boar tusk, 1 completely decayed copper artefact, 1 piece of stone tool raw material (porphyritic microdiorite).		SG	-2556	-2621	-2492	-2663	-2471	-2538	-2582	-2489	-2619	-2475	108
182		5	Upper Odra-Morava region	Czech Republic	Stříbrnice 1 - Lopaty	grave 92	49.3253	17.2512	Corded Ware	MAMS-48835	4003	25	human bone	direct			Peška 2023, 121 fig. 2; pers. comm. J. Peška		Right-flexed inhumation in E-W orientation. Indications of secondary grave opening. Grave goods: 2 vessels, 1 battle axe, chipped flint industry.		SG	-2523	-2567	-2475	-2574	-2468	-2521	-2562	-2475	-2572	-2469	100.1
183		5	Upper Odra-Morava region	Czech Republic	Velešovice 1985	grave 22	49.7843	16.8483	Corded Ware	MAMS-34184	3951	26	human bone	direct			Čižmář & Geisler 1998; Peška 2023, 121 fig. 2	Sampled bone: fibula	Right-flexed inhumation (male, c. 15–17 y. o.) in SW-NE orientation. Grave goods: 1 amphora, 2 jugs, 1 battle axe, 2 flat axes, 2 flint blades, 1 bone chisel, 2 bone awls, animal bones.		SG	-2459	-2562	-2356	-2569	-2345	-2480	-2562	-2454	-2569	-2354	109
184		5	Upper Odra-Morava region	Czech Republic	Velešovice 1985	grave 57	49.7843	16.8483	Corded Ware	MAMS-34183	3986	26	human bone	direct			Čižmář & Geisler 1998; Peška 2023, 121 fig. 2	Sampled bone: fibula	Left-flexed inhumation (female, c. 14–15 y. o.) in NE-SW orientation. Grave goods: 1 amphora, 1 small amphora, 1 bowl, 1 retouched flint dagger/knife, 1 flint flake, 1 bone awl, animal bones.		SG	-2517	-2566	-2469	-2574	-2462	-2516	-2563	-2469	-2572	-2463	100
185		5	Upper Odra-Morava region	Czech Republic	Velešovice 1985	grave 65	49.7843	16.8483	Corded Ware	MAMS-34182	3988	27	human bone	direct			Čižmář & Geisler 1998; Peška 2023, 121 fig. 2	Sampled bone: fibula	Left-flexed inhumation in NNE-SSW orientation. Grave goods: 1 beaker, 1 amphora, 1 jug, 1 mug, 1 retouched flint blade, animal bones.		SG	-2517	-2566	-2469	-2574	-2463	-2517	-2563	-2470	-2572	-2463	100.4
186		5	Upper Odra-Morava region	Czech Republic	Vyškov-Dědice, Legerní pole	grave 800	49.2937	17.0053	Corded Ware	R-combine	4016	19	human bone	direct			Mikulková 2020, 158; Peška 2023, 121 fig. 2		Crouched inhumation, in disarticulate condition. Grave with indications of internal wooden construction. Grave goods: 1 beaker, 1 amphora, 1 stone axe, 1 whetstone, 1 antler artefact, 1 copper dagger, 1 copper awl.	Two radiocarbon dates available on the same individual: 4028±26 BP (DeA-33259) and 4003±26 (DeA-33260)	SG	-2526	-2571	-2477	-2575	-2472	-2523	-2568	-2480	-2573	-2474	100.2
187		5	Upper Odra-Morava region	Czech Republic	Vyškov-Dědice, Legerní pole	grave 802	49.2937	17.0053	Corded Ware	DeA-33257	4004	26	human bone	direct			Mikulková 2021, 222; Peška 2023, 121 fig. 2		Right-flexed inhumation (male, adult) in E-W orientation. Grave with internal wooden structures, potentially a wagon grave. Grave goods: 1 amphora, 1 jug, animal bones.	Second date from animal bone sample: 4014±27 BP (DeA-33258)	SG	-2524	-2567	-2475	-2575	-2468	-2521	-2565	-2475	-2573	-2469	100.1
188		5	Upper Odra-Morava region	Poland	Jagodno	feature 1	51.0634	17.0661	Corded Ware	Poz-25936	4080	40	human bone	direct		G ?	Gworys et al. 2013		Right-flexed inhumation (male, c. 16–18 y. o.) in W-E orientation. Central grave in a barrow. Grave goods: 1 flint blade, 1 bone pin.		SG	-2654	-2843	-2500	-2863	-2476	-2574	-2626	-2495	-2676	-2473	104.5
189		5	Upper Odra-Morava region	Poland	Kietrz	grave 2711	50.0773	18.0037	Corded Ware	GrN-20926	3960	40	human bone	direct			Tunia & Włodarczak 2002		Supine inhumation (male, adult) in S-N orientation. Legs bent outwards in a frog-like (rhombic) position. Grave goods: 1 amphora, 1 stone battle axe, 1 flint axe, 1 flint blade tool, 1 bone chisel, 1 bone baton.		SG	-2467	-2569	-2352	-2575	-2307	-2490	-2566	-2456	-2575	-2356	110.9
190	CAH005	6	Bohemian Basin	Czech Republic	Čachovice	grave 12	50.3731	13.3654	Corded Ware	MAMS-41377	3917	26	human bone	direct	R1b1	R1a1a1~ (xZ647, xZ650, xZ651)	Papac et al. 2021; Neustupný & Smrž 1989		Right-flexed inhumation (male, c. 20–30 y. o.) in W-E orientation. Grave goods: 1 amphora, 1 jug/cup, 1 stone battle axe, 1 flint blade, 1 bone awl, 1 boar/pig tusk.		SG	-2400	-2466	-2349	-2471	-2298	-2416	-2468	-2366	-2475	-2316	105.3
191	CAH010	6	Bohemian Basin	Czech Republic	Čachovice	grave 47	50.3731	13.3654	Corded Ware	MAMS-41378	3853	27	human bone	direct	T2a1b1a		Papac et al. 2021; Neustupný & Smrž 1989		Left-flexed inhumation (female, c. 20–30 y. o.) in E-W orientation. Grave goods: 1 amphora, 1 jug, 1 single-handled cup, 1 pot, 1 copper spiral temple ring.		SG	-2326	-2433	-2210	-2456	-2206	-2388	-2457	-2329	-2461	-2296	87.5
192	KO1002A	6	Bohemian Basin	Czech Republic	Kolín I-7b	grave 3013	50.0333	15.1681	Corded Ware	MAMS-38481	4055	29	human bone	direct	X2b4	R1b1a1b1a1a (xZ2105)	Papac et al. 2021; preliminary reports in: Šumberová et al. 2010; Šumberová 2012	Grave only preliminary published	Right-flexed inhumation (male, c. 25–50 y. o.) in WSW-ENE orientation. Grave goods: 1 flat stone axe.		SG	-2584	-2626	-2495	-2838	-2474	-2566	-2619	-2492	-2841	-2471	101.1
193	KON001	6	Bohemian Basin	Czech Republic	Konobrže	grave 10A/91	50.5557	13.6606	Corded Ware	MAMS-45787	4147	24	human bone	direct			Papac et al. 2021; Dobeš & Buchvaldek 1993		Left-flexed inhumation (female, c. 20–40 y. o.) in E-W orientation. Grave goods: 1 beaker, 1 flint blade.		SG	-2748	-2867	-2669	-2874	-2627	-2767	-2872	-2674	-2877	-2628	98.1
194	KON005	6	Bohemian Basin	Czech Republic	Konobrže	grave 26/94	50.5557	13.6606	Corded Ware	MAMS-45789	4130	24	human bone	direct			Papac et al. 2021; Čech & Černý 1997		Right-flexed inhumation (male, c. 30–50 y. o.) in W-E orientation. Grave goods: 1 flint blade, 2 bone belt plates.		SG	-2731	-2855	-2630	-2869	-2583	-2750	-2867	-2631	-2873	-2582	97.4
195	KON004	6	Bohemian Basin	Czech Republic	Konobrže	grave 31/91	50.5557	13.6606	Corded Ware	MAMS-45788	3947	24	human bone	direct			Papac et al. 2021; Dobeš & Buchvaldek 1993	Human bone sample from individual 1	Double grave (2 individuals). Individual 1: Left-flexed inhumation (female, c. 20–30 y. o.) in SE-NW orientation. Individual 2: Inhumation of a newborn. Grave goods (overall): 1 amphora, 1 jar, 1 flint blade, 1 bone awl, 370 animal teeth and their imitations, 43 bone beads, about 1,000 shell beads, animal bones (pig).		Non-SG	-2449	-2559	-2352	-2567	-2344	-2455	-2556	-2364	-2566	-2347	107.4
196		6	Bohemian Basin	Czech Republic	Nezabylice	object 79	50.4125	13.4984	Corded Ware	CRL-19317	3989	44	animal bone	direct			Dobeš et al. 2020	Sample on animal bone artefact	Right-flexed inhumation (probably male, c. 30–50 y. o.) in W-E orientation. Bottom of the grave pit with lining of quartz pebbles along the walls and postholes at the corners. Grave goods: 1 flint blade, fragments of 1 bone artefact.	Reservoir effect in human bone sample, as it yields a much older date of: 4260±35 BP (Poz-109973)	SG	-2511	-2571	-2466	-2625	-2347	-2505	-2566	-2464	-2619	-2352	103.8
197	OBR001A, B	6	Bohemian Basin	Czech Republic	Obříství	grave 1	50.2927	14.4849	Corded Ware	BRAMS-2959	4016	26	animal bone	direct	HV6		Papac et al. 2021	Animal bone sample from bone disc (no. 2). Genetics done on individual 1 (K1).	Double grave (2 individuals). Individual 1: Left-flexed inhumation (female, c. 35–50 y. o.) in E-W orientation. Individual 2: Left-flexed (?) inhumation (female, infans 1/newborn). Grave goods (overall): 1 bone awl, 2 animal bone discs.	Second 14-C date of human bone is 4064±23 BP (MAMS-413630) which is also confirmed by third date of the animal bone disc. Third date on human bone from inhumation 1 is most-likely prone to reservoir effect: 4276±22 BP (MAMS-30794) However, there is a problem in the dating of this grave of a genetically attested mother and child. Both contiue to date significantly apart from each other even though…	Non-SG	-2528	-2571	-2476	-2617	-2467	-2522	-2568	-2473	-2578	-2467	100.5
198	OBR003A	6	Bohemian Basin	Czech Republic	Obříství	grave 166	50.2927	14.4849	Corded Ware	MAMS-30795	4259	23	human bone	direct	U5a1b1	?	Papac et al. 2021		Right-flexed inhumation (male, c. 35–50 y. o.) in NW-SE orientation. Grave goods: 1 vessel, 1 stone battle axe, 1 flint blade, 2 bone belt plates.		SG	-2886	-2902	-2883	-2913	-2786	-2886	-2902	-2882	-2913	-2786	99
199	OBR004A, B	6	Bohemian Basin	Czech Republic	Obříství	grave 372	50.2927	14.4849	Corded Ware	MAMS-38483	4048	26	human bone	direct	K2a5		Papac et al. 2021		Left-flexed inhumation (female, 60+ y. o.) in ESE-WNW orientation. Grave goods: 1 amphora, 1 beaker, 1 jar.		SG	-2563	-2622	-2494	-2831	-2472	-2549	-2617	-2488	-2832	-2470	103.9
200	PNL002	6	Bohemian Basin	Czech Republic	Plotiště nad Labem	grave 221B	50.2502	15.8113	Corded Ware	Poz-86648	4110	35	human bone	direct			Papac et al. 2021; Zápotocká 1998; Burgert 2019		Right-flexed inhumation (male, c. 14–16 y. o.) in NNW-SSE orientation. Grave goods: 1 fragment of stone flat axe.		SG	-2704	-2849	-2581	-2869	-2505	-2713	-2863	-2577	-2874	-2498	95.5
201	PNL001	6	Bohemian Basin	Czech Republic	Plotiště nad Labem	grave LX	50.2502	15.8113	Corded Ware	R-combine	4250	20	human bone	direct	U5a2a1	R1b1a1b1a1a1 (xZ2105)	Papac et al. 2021; Vokolek 1981; Chochol 1981; Burgert et al. 2016		Right-flexed inhumation (male, c. 25–30 y. o.) in NW-SE orientation. Grave goods: 1 flint blade, 1 bone awl, 2 bone belt plates.	Two dates on human bone: 4271±25 BP (MAMS-41376) and 4220±30 BP (Beta-3934). Second date in Burgert et al. (2016)	SG	-2881	-2898	-2881	-2909	-2784	-2882	-2897	-2881	-2909	-2785	99.5
202		6	Bohemian Basin	Czech Republic	Prague-Ruzyně	grave 9	50.0797	14.2929	Corded Ware	CRL-17484	3981	22	human bone	direct			Petriščáková & Šmolíková 2018	Human bone sample from individual 1	Double grave (2 individuals). Individual 1: Right-flexed inhumation (male, c. 40–60 y. o.) in WNW-ESE orientation. Individual 2: Right-flexed inhumation (c. 7–10 y. o.) in WNW-ESE orientation. Grave goods (overall): 1 amphora, 1 mug, fragments of 2 further amphorae, unspecified animal bones.		Non-SG	-2515	-2562	-2469	-2571	-2462	-2509	-2560	-2466	-2570	-2461	99.8
203	OHR001 / I13467	6	Bohemian Basin	Czech Republic	Praha - Malá Ohrada	grave 10	50.0462	14.337	Corded Ware	MAMS-44709	3987	25	human bone	direct	H+16291	R1b1a1b1b - Z2103	Papac et al. 2021		Right-flexed inhumation (male, c. 30–50 y. o.) in SE-NW orientation. Grave goods: 1 amphora, 1 beaker, 1 beaker with handle, 1 stone flat axe, 1 flint blade, flint flakes, 1 whetstone, 1 copper artefact (knife?).		SG	-2518	-2565	-2469	-2573	-2463	-2512	-2562	-2468	-2572	-2462	99.3
204	OHR002	6	Bohemian Basin	Czech Republic	Praha - Malá Ohrada	grave 26	50.0462	14.337	Corded Ware	MAMS-41374	4017	25	human bone	direct	R1a1a		Papac et al. 2021; Buchvaldek & Kovářík 1993	Buchvaldek no. 55	Left-flexed inhumation (female, c. 14–15 y. o.) in E-W orientation. Grave goods: 2 amphorae, 1 beaker with handle, 1 pot, 1 flint blade, flint flakes, 1 copper spiral temple ring, 2 drilled shell discs, 275 drilled animal teeth and their imitations, 134 shell beads, 4 bone beads.		SG	-2528	-2572	-2476	-2617	-2468	-2521	-2568	-2474	-2576	-2469	100.8
205	BUT003	6	Bohemian Basin	Czech Republic	Praha - Nové Butovice	grave 35	50.0524	14.345	Corded Ware	MAMS-41375	3898	26	human bone	direct	H3v	R1a1a1~ (xZ651)	Papac et al. 2021; Buchvaldek & Kovářík 1993		Right-flexed inhumation (male, c. 30–50 y. o.) in W-E orientation. Grave goods: 1 amphora, 1 cylindrical beaker, 2 stone flat axes, 1 flint blade, 1 whetstone.		SG	-2386	-2460	-2345	-2466	-2296	-2408	-2463	-2369	-2470	-2315	106.8
206	I7208	6	Bohemian Basin	Czech Republic	Radovesice III	grave 40/78	50.5391	13.8288	Corded Ware	PSUAMS-3888	3885	25	human bone	direct	U5a1b	R1a1a	Narasimhan et al. 2019; Dobeš et al. 1991		Right-flexed inhumation (male, c. 18–20 y. o.) in W-E orientation. Grave goods: 1 beaker, 1 amphora, 1 stone flat axe, 1 flint blade.		SG	-2375	-2455	-2309	-2464	-2290	-2402	-2460	-2378	-2466	-2315	106
207	I7209	6	Bohemian Basin	Czech Republic	Radovesice X	grave 5/79	50.5441	13.8341	Corded Ware	PSUAMS-4026	3850	25	human bone	direct	J1c2	R1a1a1	Narasimhan et al. 2019; Dobeš et al. 1991		Right-flexed inhumation (male, c. 40–50 y. o.) in W-E orientation. Grave goods: 1 beaker, 1 amphora, 1 jug, 1 stone mace head, 1 flat axe.		SG	-2320	-2401	-2209	-2456	-2204	-2385	-2456	-2325	-2460	-2291	81.6
208	RDV001	6	Bohemian Basin	Czech Republic	Radovesice XVI	grave 41/83	50.5423	13.8432	Corded Ware	MAMS-45791	4081	25	human bone	direct			Papac et al. 2021; Dobeš et al. 1991		Right-flexed inhumation (male, c. 50–60 y. o.) in W-E orientation, located in the middle of a round ditch with a diameter of c. 9 metres. Grave goods: 1 stone battle axe, 1 flint blade, 1 bone pin.		SG	-2643	-2835	-2505	-2850	-2497	-2641	-2841	-2499	-2855	-2492	91.9
209	I7207	6	Bohemian Basin	Czech Republic	Radovesice XVIII	grave 4/81	50.5447	13.8351	Corded Ware	PSUAMS-3887	3935	25	human bone	direct	W3a1	R1a1a1	Narasimhan et al. 2019; Dobeš et al. 1991		Right-flexed inhumation (male, c. 30–50 y. o.) in W-E orientation. Grave goods: 1 beaker, 1 amphora, 1 jug, 1 vessel, 1 stone battle axe, 1 flat axe. The skeleton and grave goods were heavily damaged by a bulldozer.		SG	-2421	-2472	-2349	-2561	-2306	-2432	-2474	-2361	-2556	-2345	105.1
210		6	Bohemian Basin	Czech Republic	Široké Třebčice	grave 5	50.2819	13.3584	Corded Ware	GrN-9376	4015	30	human bone	direct			Furholt 2003, 200		Right-flexed inhumation in W-E orientation. Grave goods: 1 amphora, 1 jug.		SG	-2530	-2571	-2476	-2621	-2467	-2523	-2568	-2472	-2583	-2464	101.4
211		6	Bohemian Basin	Czech Republic	Slany 1	grave 1/95	50.2325	14.0892	Corded Ware	KIA-11798	3854	39	human bone	direct			Furholt 2003, 201	Human bone sample from individual 1	Multiple grave (3 individuals). Individual 1: Right-flexed inhumation (male, c. 30–40 y. o.) in W-E orientation. Individual 2: Right-flexed inhumation in W-E orientation. Individual 3: Inhumation of a child. Further cremated remains of at least four more individuals, dated to the Iron Age, suggesting re-opening of the grave. Grave goods (overall): 2 beakers, 1 amphora, 1 small amphora, 15 vessels…		Non-SG	-2327	-2447	-2209	-2460	-2203	-2393	-2461	-2340	-2466	-2295	95.4
212	STD002	6	Bohemian Basin	Czech Republic	Stadice	grave 29/87	50.6129	13.9612	Corded Ware	MAMS-45792	4177	25	human bone	direct			Papac et al. 2021; Cvrková et al. 1991; Pavelková 1991		Right-flexed inhumation (male, c. 2 y. o.) in W-E orientation. Grave goods: 1 flint blade, 3 shell beads.		SG	-2771	-2876	-2701	-2885	-2639	-2789	-2881	-2706	-2887	-2669	99.8
213	STD003	6	Bohemian Basin	Czech Republic	Stadice	grave 67/87	50.6129	13.9612	Corded Ware	MAMS-45793	4314	25	human bone	direct			Papac et al. 2021; Cvrková et al. 1991; Pavelková 1991		Left-flexed inhumation (female, c. 40–50 y. o.) in NE-SW orientation. Grave goods: 1 amphora, 1 flint blade, 1 bone awl.		SG	-2928	-3002	-2892	-3011	-2887	-2909	-2916	-2896	-2938	-2883	120.3
214	TRM003	6	Bohemian Basin	Czech Republic	Trmice	grave 10/87	50.6379	13.9923	Corded Ware	MAMS-45794	4093	24	human bone	direct			Papac et al. 2021; Cvrková et al. 1991; Pavelková 1991		Right-flexed inhumation (female, c. 20–30 y. o.) in E-W orientation (?). Grave goods: 1 stone battle axe, 1 flint blade.		SG	-2671	-2837	-2578	-2854	-2501	-2679	-2847	-2575	-2860	-2497	94.2
215	TRM006	6	Bohemian Basin	Czech Republic	Trmice	grave 109/82	50.6379	13.9923	Corded Ware	MAMS-45796	4105	25	human bone	direct			Papac et al. 2021; Buchvaldek et al. 1987; Chochol 1987		Right-flexed inhumation (male, c. 50–60 y. o.) in WSW-ENE orientation. Grave goods: 1 beaker, 1 stone battle axe, 1 flint blade.		SG	-2695	-2845	-2581	-2862	-2573	-2708	-2852	-2579	-2867	-2501	96.2
216	I6696	6	Bohemian Basin	Czech Republic	Velké Žernoseky	grave 27	50.5321	14.0707	Corded Ware	MAMS-44710	4127	25	human bone	direct	H2a1	I2a1	Narasimhan et al. 2019; Papac et al. 2021; Hanáková et al. 1977; von Weinzierl 1895		Crouched (?) inhumation (male, 50+ y. o.) in SE-NW orientation. Only the skull has been preserved. Grave goods: 2 antler belt plates, 1 bone pin.		SG	-2727	-2852	-2630	-2868	-2581	-2745	-2866	-2628	-2872	-2580	97.2
217		6	Bohemian Basin	Czech Republic	Vikletice	grave 119/1963	50.332	13.4337	Corded Ware	GrN-9481	3935	35	human bone	direct			Furholt 2003, 202; Buchvaldek & Koutecký 1970, 34		Right-flexed inhumation (adult-mature) in W-E orientation, in a rectangular grave pit. Grave goods: 1 beaker, 1 amphora, 1 battle axe.		SG	-2421	-2475	-2345	-2566	-2298	-2437	-2476	-2355	-2566	-2339	106.1
218		6	Bohemian Basin	Czech Republic	Vikletice	grave 41/1963	50.332	13.4337	Corded Ware	GrN-9379	3940	35	human bone	direct			Furholt 2003, 201; Buchvaldek & Koutecký 1970, 25		Right-flexed inhumation (c. 16–18 y. o.) in WSW-ENE orientation, in a rectangular grave pit. Grave goods: 1 beaker, 1 large amphora, 1 battle axe, 1 quartz flake, 1 retouched flint knife, 1 sheep/goat bone.		SG	-2430	-2553	-2347	-2569	-2299	-2443	-2490	-2358	-2568	-2342	106.6
219		6	Bohemian Basin	Czech Republic	Vikletice	grave 58/1964	50.332	13.4337	Corded Ware	GrN-9482	3860	35	human bone	direct			Furholt 2003, 202; Buchvaldek & Koutecký 1970, 55		Right-flexed inhumation (juvenile) in WSW-ENE orientation, in a rectangular grave pit. Grave goods: 1 amphora, 1 beaker, 1 flint axe, 1 battle axe, 1 flint knife.		SG	-2337	-2452	-2236	-2461	-2205	-2394	-2460	-2374	-2466	-2298	99.1
220	VLI010	6	Bohemian Basin	Czech Republic	Vlinĕves	grave 1423	50.3659	14.4466	Corded Ware	MAMS-38472	4027	25	human bone	direct	H5a1		Papac et al. 2021; Dobeš & Limburský 2013		Left-flexed inhumation (female, c. 3–5 y. o.) in E-W orientation. Grave goods: 2 drilled animal teeth, 25 shell beads.		SG	-2534	-2576	-2488	-2621	-2470	-2526	-2571	-2476	-2618	-2468	101.5
221	VLI083	6	Bohemian Basin	Czech Republic	Vlinĕves	grave 2898-2	50.3659	14.4466	Corded Ware	CRL-9192	4226	95	human bone	direct			Papac et al. 2021; Dobeš & Limburský 2013		Left-flexed inhumation (probably female, c. 20–40 y. o.) in SE-NW orientation. Grave goods: 1 flint blade, 4 bone beads.		SG	-2801	-2917	-2633	-3092	-2497	-2774	-2915	-2700	-2935	-2492	110.5
222	VLI015	6	Bohemian Basin	Czech Republic	Vlinĕves	grave 4757	50.3659	14.4466	Corded Ware	CRL-9198	4247	80	human bone	direct	N2	R1b1a1b (xZ2103)	Papac et al. 2021; Dobeš & Limburský 2013		Right-flexed inhumation (male, 40+ y. o.) in W-E orientation. Grave goods: 2 flint blades.		SG	-2827	-3002	-2672	-3082	-2580	-2803	-2917	-2704	-2937	-2578	115.8
223	VLI016	6	Bohemian Basin	Czech Republic	Vlinĕves	grave 4871	50.3659	14.4466	Corded Ware	MAMS-38473	3913	26	human bone	direct	K1b1a1	R1a1a1~ (xZ649, xZ650)	Papac et al. 2021; Dobeš & Limburský 2013		Supine left-flexed inhumation (male, c. 15–18 y. o.) in W-E orientation. Grave goods: 1 amphora, stones, and animal bone (intrusion).		SG	-2396	-2465	-2348	-2470	-2299	-2414	-2467	-2367	-2474	-2317	105.4
224	VLI017	6	Bohemian Basin	Czech Republic	Vlinĕves	grave 5379	50.3659	14.4466	Corded Ware	MAMS-38474	3902	28	human bone	direct	X2b		Papac et al. 2021; Dobeš & Limburský 2013		Left-flexed inhumation (female, c. 20–40 y. o.) in ESE-WNW orientation. Grave goods: 1 amphora, 2 jars, 1 flint blade.		SG	-2387	-2461	-2346	-2467	-2297	-2409	-2465	-2370	-2471	-2315	106.8
225	VLI089	6	Bohemian Basin	Czech Republic	Vlinĕves	grave 5432	50.3659	14.4466	Corded Ware	CRL-9200	4256	82	human bone	direct			Papac et al. 2021; Dobeš & Limburský 2013		Right-flexed inhumation (c. 20–60 y. o.) in W-E orientation. Grave goods: 1 flint blade.		SG	-2845	-3010	-2674	-3092	-2581	-2809	-2921	-2705	-2948	-2579	118.1
226	VLI070	6	Bohemian Basin	Czech Republic	Vlinĕves	grave 5790	50.3659	14.4466	Corded Ware	MAMS-46362	3918	21	human bone	direct	U2e1		Papac et al. 2021; Dobeš & Limburský 2013		Left-flexed inhumation (female, c. 30–40 y. o.) in E-W orientation. Grave goods: fragments of 1 amphora.	Second date from human bone sample: 3961±99 BP (CRL-9201); Third date from human bone sample: 3776±23 BP (MAMS-41359), large discrepancy between the dates. RCombine fails.	SG	-2402	-2466	-2349	-2470	-2306	-2416	-2468	-2368	-2471	-2345	103.9
227	VLI018	6	Bohemian Basin	Czech Republic	Vlinĕves	grave 6094	50.3659	14.4466	Corded Ware	MAMS-30760	3941	21	human bone	direct	R11'B6		Papac et al. 2021; Dobeš & Limburský 2013		Left-flexed inhumation (female, c. 20–60 y. o.) in E-W orientation. Grave goods: 1 amphora, 1 beaker, 1 jug, 1 pot.		SG	-2434	-2475	-2350	-2563	-2344	-2442	-2476	-2356	-2561	-2347	105.7
228	VLI090	6	Bohemian Basin	Czech Republic	Vlinĕves	grave 7473	50.3659	14.4466	Corded Ware	CRL-9203	4241	84	human bone	direct			Papac et al. 2021; Dobeš & Limburský 2013		Left-flexed inhumation (female, 40+ y. o.) in E-W orientation. Grave goods: 1 flint flake, 1 bone awl.		SG	-2819	-2925	-2640	-3087	-2576	-2795	-2917	-2703	-2936	-2504	114.1
229	VLI007	6	Bohemian Basin	Czech Republic	Vlinĕves	grave 774	50.3659	14.4466	Corded Ware	MAMS-30758	4196	21	human bone	direct	U5a2a1		Papac et al. 2021; Dobeš & Limburský 2013		Left-flexed inhumation (female, c. 40–60 y. o.) in E-W orientation. Grave goods: 1 amphora.		SG	-2790	-2882	-2706	-2890	-2677	-2806	-2885	-2766	-2891	-2695	100.6
230	VLI071	6	Bohemian Basin	Czech Republic	Vlinĕves	grave 865	50.3659	14.4466	Corded Ware	MAMS-45798	4171	26	human bone	direct			Papac et al. 2021; Dobeš & Limburský 2013		Left-flexed inhumation (female, c. 8–10 y. o.) in E-W orientation. Grave goods: 1 drilled animal tooth, 1 shell artefact.		SG	-2766	-2876	-2697	-2882	-2635	-2784	-2879	-2704	-2885	-2637	99.6
231	VLI008	6	Bohemian Basin	Czech Republic	Vlinĕves	grave 890	50.3659	14.4466	Corded Ware	MAMS-30759	4212	21	human bone	direct	H1b3		Papac et al. 2021; Dobeš & Limburský 2013		Left-flexed inhumation (female, c. 30–60 y. o.) in E-W orientation. Grave goods: 1 amphora, 10 flint flakes (partial intrusion?).		SG	-2810	-2889	-2774	-2895	-2701	-2824	-2890	-2777	-2896	-2701	103.2
232	VLI092	6	Bohemian Basin	Czech Republic	Vlinĕves	grave 9566A	50.3659	14.4466	Corded Ware	R-combine	4166	25	human bone	direct			Papac et al. 2021; Dobeš & Limburský 2013		Right-flexed inhumation (male, c. 40–60 y. o.) in WNW-ESE orientation. Grave goods: 1 flint blade.	Two radiocarbon dates available on human bone: 4057±87 BP (CRL-10180) and 4176±26 BP (MAMS-45801)	SG	-2763	-2874	-2680	-2881	-2633	-2781	-2878	-2703	-2883	-2636	99.1
233	VLI072	6	Bohemian Basin	Czech Republic	Vlinĕves	grave 957	50.3659	14.4466	Corded Ware	CRL-9182	4261	118	human bone	direct			Papac et al. 2021; Dobeš & Limburský 2013		Left-flexed inhumation (female, c. 30–60 y. o.) in E-W orientation. Grave goods: 2 flint flakes.		SG	-2874	-3072	-2634	-3331	-2498	-2774	-2927	-2701	-2953	-2474	113.6
234	VLI009	6	Bohemian Basin	Czech Republic	Vlinĕves	grave 965	50.3659	14.4466	Corded Ware	R-combine	4067	24	human bone	direct	U5a2a1		Papac et al. 2021; Dobeš & Limburský 2013		Left-flexed inhumation (female, c. 40–60 y. o.) in SE-NW orientation. Grave goods: 1 flint blade, 1 pebble artefact (intrusion).	Two dates on human bone available: 4078±25 BP (MAMS-45797) and 3954±81 BP (CRL-9183)	SG	-2605	-2630	-2499	-2845	-2490	-2591	-2625	-2496	-2846	-2476	94.6
235	VLI020	6	Bohemian Basin	Czech Republic	Vlinĕves	grave 9730	50.3659	14.4466	Corded Ware	MAMS-30761	3966	25	human bone	direct	I4a		Papac et al. 2021; Dobeš & Limburský 2013		Left-flexed inhumation (female, c. 20–30 y. o.) in E-W orientation. Grave goods: 2 amphorae, 1 jug, 1 cup, 1 bone awl, 2 drilled shell discs.		SG	-2497	-2562	-2462	-2572	-2351	-2493	-2560	-2461	-2571	-2356	102.2
236		7	North-East European Plain	Germany	Ferdinandshorst, Kr. Prenzlau		53.3608	13.662	Middle Neolithic	Hd-15773	3963	23	human bone	direct			Terberger & Piek 1998; Jacobs 1997		Inhumation (male, mature) in a barrow. Grave goods: 1 battle axe.		SG	-2493	-2562	-2461	-2571	-2350	-2484	-2561	-2459	-2571	-2349	99
237		7	North-East European Plain	Germany	Pasewalk 109	feature 30	53.5118	13.9609	Corded Ware	MAMS-13338	3927	26	charcoal	direct			Selent 2013	Charcoal from within the grave pit	Right-flexed (?) inhumation (adult) in S-N orientation, facing E (?). Grave goods: 1 beaker, 1 whetstone/grinder.		SG	-2409	-2470	-2349	-2556	-2299	-2411	-2470	-2352	-2487	-2301	101.2
238		7	North-East European Plain	Germany	Schwanbeck, Lkr. Mecklenburg-Strelitz	grave 2	53.7299	13.4439	Single Grave Culture	Bln-4399	3892	40	human bone	direct			Terberger & Piek 1998; Schmidt 1995, 148-149; Furholt 2003, 243-244		Right-flexed inhumation in S-N orientation within a barrow. Grave goods: 6 beakers.		SG	-2371	-2459	-2308	-2471	-2209	-2381	-2461	-2347	-2473	-2211	103.7
239		7	North-East European Plain	Germany	Storkow, Pasewalk		53.3093	14.2786	Corded Ware	Bln-3992	3670	50	human bone	direct			Furholt 2003		Right-flexed inhumation (male, mature) in SW-NE orientation, found on a gravel layer. Grave goods: 1 beaker.		SG	-2055	-2136	-1975	-2200	-1901	-2138	-2272	-2076	-2290	-1977	80.7
240		7	North-East European Plain	Germany	Zarrenthin	feature 16 (central grave)	53.9372	13.314	Corded Ware	KIA-28329	3920	30	human bone	direct			Kleijne et al. 2021; Forler & Schmidt 2007	Human bone sample from individual 1	Double grave (2 individuals). Individual 1: Left-flexed inhumation (male, c. 40 y. o.) in S-N orientation. Individual 2: isolated skull (adult) towards the feet of individual 1. Stone cist grave in centre of barrow, surrounded by an E-W oriented trapezoidal stone construction and a double stone ring. Grave goods: 1 flint dagger fragment.	Second date: 4195±35 BP (KIA-28332) from isolated skull of an adult individual, which was found towards the feet of the crouched individual, and contained increased 13C values, pointing to an aquatic diet. However, also caries prevalence evident. This date is excluded from the analysis, since it is unclear if the skull belonged to an inhumation buried prior to the crouched individual, or was belo…	Non-SG	-2401	-2468	-2348	-2476	-2293	-2404	-2467	-2351	-2476	-2296	101.7
241		7	North-East European Plain	Poland	Bożejewice 8	feature 32A	52.689	18.243	Corded Ware	Poz-74635	4025	35	human bone	direct			Kośko & Klocko 1991; Kośko et al. 2017, 256		Right-flexed inhumation (male, c. 30-40 y. o.) in S-N orientation. Grave goods: 1 half-product of a stone axe, 1 flint arrowhead, 1 flint flake.		SG	-2544	-2575	-2476	-2662	-2465	-2532	-2573	-2472	-2625	-2464	102.8
242		7	North-East European Plain	Poland	Bożejewice 8	feature 32B	52.689	18.243	Corded Ware	Poz-75446	4000	30	human bone	direct			Kośko & Klocko 1991, 129; Kośko 1999; Kośko et al. 2017, 256		Left-flexed inhumation (female, c. 25–30 y. o.) in N-S orientation, facing E. Grave in a barrow. Grave goods: 1 diadem made of seven cords of thin copper pipes fastened to a fabric or leather tape. Further, remains of 1 charred semi-composite bow. In the fill: pottery fragments	Radiocarbon date on charcoal from the bow 4140±120 BP (Gd-888). Third date (AMS date) from human bone sample: 3905±30 BP (Poz-74407) considered too late due to (unspecified) contamination during sample preparation.	SG	-2523	-2568	-2472	-2578	-2463	-2515	-2561	-2469	-2578	-2462	99.2
243		7	North-East European Plain	Poland	Ciechrz 25	feature A60	52.671	18.1788	Corded Ware	R-combine	3877	23	human bone	direct			Czebreszuk & Szmyt 2001; Pospieszny et al. in prep.		Left-flexed inhumation (male, adult) in NE-SW orientation, facing E. Four isolated pits were aligned towards the grave pit corners, possibly associated with grave pit A60. Grave goods: 1 flint flake. In the fill: fragments of 1 handled-beaker. In one of the associated pits: 1 beaker	Two dates on human bone available: 3900±35 BP (Ki-6228) and 3860±30 BP (unknown labcode; Pospieszny et al. in prep.)	SG	-2368	-2452	-2299	-2463	-2239	-2376	-2455	-2305	-2461	-2291	101.5
244		7	North-East European Plain	Poland	Dąbrowa Biskupia 21	object 214	52.7783	18.54	Corded Ware	Ki-6881	3865	45	human bone	direct			Czebreszuk & Szmyt 2001; Budziszewski et al. 2008		Potential double grave (at least 1 individual). Poor preservation of skeletal remains, suggesting more than one crouched inhumation in N-S orientation. Grave goods (overall): 1 beaker, 1 miniature beaker, 1 battle axe, 20 flint arrowheads, 27 flint tools 1 amber disc.		unknown	-2339	-2455	-2239	-2465	-2203	-2358	-2458	-2302	-2467	-2207	102.7
245		7	North-East European Plain	Poland	Głuchowo 1	grave 1 (object D129)	52.3465	16.7679	Corded Ware	Poz-16596	3830	35	human bone	direct			Czebreszuk & Szmyt 2019	Both dates from carbonates as collagen was not preserved	Right-flexed (?) inhumation (male) in NW-SE orientation. Grave goods: 1 beaker, 1 articulated cattle skeleton (15–18 months).	Second date from cattle bone: 3805±35 BP (Poz-16597)	SG	-2288	-2342	-2204	-2455	-2147	-2313	-2403	-2206	-2457	-2200	91.5
246		7	North-East European Plain	Poland	Krusza Zamkowa 3	feature 427	52.744	18.2258	Corded Ware	R-combine	4163	25	animal bone	direct			Goslar & Kośko 2011; Kośko 1999	Animal bone sample from bone belt plates	Supine left-flexed inhumation (c. 3 y. o.) in NW-SE orientation, covered with a heap of larger stones. Grave goods: 1 beaker, 2 flint flakes, 1 bone awl, bone ornaments (e.g., tubular bone beads), 2 perforated antler belt plates, 2 amber beads, 2 dog teeth pendants.	Old 14-C date: 4395±70 BP (Bln-1812) published in Jankowska et al. (1979, 231-35) but re-dated later by Goslar & Kośko( 2011); Two radiocarbon dates avialable for belt plates: 4175±35 BP (Poz-24848) and 4150±35 BP (Poz-23886). New date from human bone sample on Pospieszny et al. in prep: 4080±35 BP (Poz-85801)	SG	-2760	-2873	-2676	-2880	-2632	-2737	-2809	-2669	-2875	-2628	96.9
247		7	North-East European Plain	Poland	Kruszyn 13	feature K45	52.575	19.0032	Corded Ware	Poz-33427	4140	40	human bone	direct			Pospieszny et al. 2015	Sampled bone: left talus bone	Supine inhumation (male, adult-mature) in SW-NE orientation. Burial with traces of wooden chamber, surrounded by a circular ditch. Grave goods: fragments of 1 ceramic vessel, 1 bone awl, 1 fragmented bone awl, 2 bone chisels, 1 antler pin, 1 poorly preserved animal cervical vertebra. Further, the ceiling of the grave chamber contained crushed bovid bones.	Second date from aurochs bone chisel/scraper: 4270±70 BP (Poz-45359), however with collagen yield, that is below the recommanded threshold (see Pospieszny et al. 2015, 200)	SG	-2735	-2866	-2631	-2876	-2582	-2709	-2816	-2585	-2865	-2578	97.9
248		7	North-East European Plain	Poland	Kuczkowo 5	feature B73	52.741	18.6203	Corded Ware	OxA-26755	4086	29	human bone	direct			Czebreszuk & Szmyt 2001; Pospieszny et al. 2015		Right-flexed inhumation (c. 11 y. o.) in SW-NE orientation, surrounded by a circular ditch containing 38 postholes. Grave goods: 1 beaker, 1 flint flake.	Second conventional date for human bone sample: 3860±40 BP (Ki-6243); RCombine fails X-test. Large discrepancy between both dates, reasons are unclear	SG	-2659	-2838	-2574	-2857	-2496	-2637	-2829	-2500	-2851	-2492	96.2
249		7	North-East European Plain	Poland	Markowice 9	feature 1007	52.707	18.2159	Corded Ware	Poz-85608	3775	35	human bone	direct			Pospieszny et al. in prep.		Right-flexed inhumation (c. 16-18 y. o.) in S-N orientation. Grave with loose stone frame, surrounded by a circular ditch and six postholes. Grave goods: 1 beaker.		SG	-2198	-2282	-2140	-2336	-2041	-2224	-2288	-2144	-2399	-2056	95.8
250	poz81; poz44/RISE1	7	North-East European Plain	Poland	Obłaczkowo 7	E8	52.302	17.543	Corded Ware	Poz - 36250	4160	35	human bone	direct	U4b1b2	R1a-M417 (xZ645)	Pawlak 2013; Malmström et al. 2019	Human bone sample from individual 1 (E8-B). E8-A was sampled as RISE1 in Allentoft et al. (2015) and determined as male by then. Malmström et al. (2019) sampled again and made sure that the sample really derives from individual E8-A [poz44]. mtDNA gh: U3a'c	Multiple grave (3 individuals). Individual 1 (E8-B): Right-flexed inhumation (male, adult) in S-N orientation, facing E. Individual 2 (E8-A): Left-flexed inhumation (child) in N-S orientation, facing E. Individual 3 (E8-C): Right-flexed inhumation (adult) in S-N orientation, facing E. Grave goods (overall): 1 battle axe, pieces of flint, 2 antler belt plates and 1 ochre lump	Second date from human bone sample of ind. E8-A: 4117±28 BP (UBA-16633)	Non-SG	-2753	-2873	-2672	-2881	-2627	-2728	-2808	-2634	-2874	-2586	97.3
251	N44	7	North-East European Plain	Poland	Pikutkowo 6	grave 5	52.62	18.96	Corded Ware	Poz-77329	3950	35	human bone	direct	U5a1b2		Fernandes et al. 2018; Niesiołowska 1967	The human samples can be linked to the context but not to a specific individual number (pers. comm. Łukasz Pospieszny). However, the sampled individual was a female.	Multiple grave (14 individuals: 10 children, 4 adults), oriented along the W-E axis, with inhumations often placed in antipodal arrangements and generally in crouched positions. Grave goods (overall): 2 beakers, 1 copper ring, amber beads.	Second date from human bone sample from an unspecified (c. 5 y.o.) individual: 3900±35 BP (Poz-42351) in Pospieszny et al in prep.	Non-SG	-2451	-2563	-2351	-2571	-2305	-2445	-2557	-2352	-2570	-2306	100.9
252		7	North-East European Plain	Poland	Podgaj 6A	grave 3 (object 61)	52.8459	18.6161	Corded Ware	Gd-1684	3840	50	human bone	direct			Czebreszuk & Smyt 1998; Furholt 2003		Supine left-flexed inhumation (female, c. 40–50 y. o.) in N-S orientation, facing E. Grave goods: 1 beaker.		SG	-2305	-2433	-2204	-2462	-2146	-2334	-2456	-2240	-2466	-2155	98.7
253		7	North-East European Plain	Poland	Przespolew		51.9057	18.402	Corded Ware	Poz-20655	3730	70	human bone	direct			Pospieszny 2009		Cremation grave (still largely unpublished). Grave goods: 1 beaker, 1 amphora, 1 battle axe, 1 unspecified flint artefact, 1 amber disc.		SG	-2140	-2278	-2028	-2401	-1931	-2222	-2340	-2082	-2454	-2034	86.4
254		7	North-East European Plain	Poland	Recz 11		52.7122	17.5752	Corded Ware	Ki-6242	3940	40	human bone	direct			Kurzawa & Janiak 2000		Inhumation of an adult (c. >30 y. o.), recorded after the grave was disturbed. Grave goods: 1 vessel, 1 stone battle-axe, 1 flint axe, animal bones.		SG	-2429	-2556	-2347	-2570	-2297	-2427	-2486	-2347	-2567	-2299	102.8
255		7	North-East European Plain	Poland	Zerniki 27		52.7171	18.2571	Corded Ware	R-combine	4148	30	human bone	direct			Czebreszuk & Łoś 1999; Pospieszny 2009; pers. communication Ł. Pospieszny	Human bone sample (femur) from individual 1. There is a possibility that that all these finds derive from two or more destroyed graves from different periods (pers. communication Ł. Pospieszny)	Potential double grave (2 individuals). Burial of possibly two individuals, partially disturbed during construction. Poor bone preservation, with some bones removed by the farmer. Individual 1: Left-flexed inhumation (male, c. 30–40 y. o.) in SW-NE orientation. Individual 2: Single bone from a second inhumation. The grave outline was not visible due to limited excavation in the farm building tren…	There are two conventional 14-C dates available from human bone of Ind. 1: 4170±40 BP (Ki-6331) and 4120±45 BP (Ki-6330). Additionally two AMS dates from both individuals were measured. Ind 1: 3955±30 BP (Poz-86815); Ind. 2: 4110±35 BP (Poz-86829)	Non-SG	-2746	-2868	-2668	-2876	-2625	-2723	-2810	-2630	-2869	-2584	98.3
256		8	Scandinavian Peninsula	Sweden	Åraslöv	grave 68(I) (Malmer 1962)	56.1023	13.9782	Battle Axe Culture	Ua-37494	3990	40	human bone	direct			Fornander 2013	Sampled bone: tooth	Supine-stretched inhumation (male, adult) in E-W orientation. Stone-packing grave. Grave goods: 1 flat axe, 1 flint blade, 1 bone awl, 1 antler tool.		SG	-2514	-2571	-2467	-2624	-2350	-2519	-2567	-2471	-2620	-2451	107.8
257	ber1; ber2	8	Scandinavian Peninsula	Sweden	Bergsgraven	grave 185	58.481	15.5171	Battle Axe Culture	Beta - 423305	4020	30	human bone	direct	U4c1a	R1a-Z283 (xM458, Z91, Z284)	Malmström et al. 2019	Sampled bone: tooth	Multiple grave (3 individuals). Individual 1: Right-flexed inhumation (male, c. 25–30 y. o.) in W-E orientation. Individual 2: Left-flexed inhumation (female, c. 18–20 y. o.) in E-W orientation. Individual 3: Inhumation (child). Further remains of a dog. Grave goods (overall): Pottery vessels, 1 battle axe, 2 copper spirals, 1 antler needle, 1 bone awl, 1 large red deer antler implement, 1 lower …	Second date from human bone sample of ind. 2: 4030±30 BP (Beta-423306)	Non-SG	-2534	-2573	-2476	-2622	-2467	-2529	-2571	-2486	-2618	-2467	103.6
258		8	Scandinavian Peninsula	Sweden	Dösemarken	grave A1671	55.5682	12.9476	Battle Axe Culture	UBA-39934	3987	34	human bone	direct	J1c2		Allentoft et al. 2024; Ifverson 2007	Sampled bone: tooth. Isotopy connected with sample of older date pointed to a terrestrial diet (Brink 2009)	Right-flexed inhumation (female, c. 15–18 y. o.) in N-S orientation, facing E, within a stone-lined grave. Grave goods: 1 bone tool. In the grave fill: 11 pottery sherds. Signs of secondary grave opening.	Former date from Brink (2009): 3885±35 BP (Ua-32824).	SG	-2514	-2567	-2468	-2619	-2352	-2518	-2566	-2470	-2577	-2459	103.7
259		8	Scandinavian Peninsula	Sweden	Kastanjegården	grave 105	55.5552	13.0232	Battle Axe Culture	OxA-39287	3955	20	human bone	direct	U4d1		Allentoft et al. 2024; Brink 2009; Lidén et al. 2004	Human sample (tooth) from individual 1. The analysis pointed to a diet consisting of terrestrial food for the woman (Lidén et al. 2004)	Multiple grave (3 individuals) in slightly disturbed stone-packing grave with wooden coffin. Individual 1: Right-flexed inhumation (female, c. 25–30 y. o.) in S-N orientation, facing E. Individual 2: Inhumation (c. 5–7 y. o.) in S-N orientation. Individual 3: Inhumation (c. 5–7 y. o.) in N-S orientation, placed towards the feet of individual 1. Grave goods (overall): parts of 2 vessels and a few …		SG	-2476	-2562	-2457	-2569	-2348	-2495	-2558	-2460	-2570	-2368	102.5
260		8	Scandinavian Peninsula	Sweden	Kv Skolan	grave A87	55.4687	13.0177	Battle Axe Culture	Ua-5361	3730	50	human bone	direct			Söderberg 1993		Supine left-flexed inhumation (female, c. 35–45 y. o.) in N-S orientation, potentially within a wooden coffin or chamber, inside a stone-package grave. Grave goods: 1 poorly preserved vessel, 1 flint axe, 2 flint blades, 1 flint scraper, 1 flint flake, 1 ochre nodule, 2 worked pieces of sheep bone, 1 partially split sheep metatarsal.		unknown	-2131	-2201	-2037	-2291	-1975	-2171	-2273	-2058	-2454	-2026	97.9
261		8	Scandinavian Peninsula	Sweden	Kv. Bronsyxan (Bronsyxgatan, Malmö)	grave 58A (Malmer 1975, 134)	55.5667	13.0435	Battle Axe Culture	Lu-474	3930	80	human bone	direct			Brink 2009; Håkansson et al. 1973		Left-flexed inhumation (c. 30–40 y. o.) in N-S orientation, facing E. Grave with stone structure and indications of wooden construction. Grave goods: 1 vessel, 1 battle axe, 4 flint blades, 2 flint scrapers, 2 flint flakes, 1 boar tusk.		SG	-2414	-2565	-2295	-2662	-2145	-2471	-2572	-2430	-2628	-2205	99.7
262		8	Scandinavian Peninsula	Sweden	Lilla Beddinge 56	grave 52	55.381	13.445	Battle Axe Culture	Ua-19468	3890	55	human bone	direct			Fornander 2013; Ahlström 2009, 172	Human bone sample from individual 1	Double grave (2 individuals). Individual 1: Right-flexed inhumation (probably male, c. 14–15 y. o.) in SW-NE orientation, facing SE. Individual 2: Left-flexed inhumation (c. 12–13 y. o.) in NE-SW orientation, facing SE. Grave goods (overall): 4 ceramic vessels, 2 thick-bladed hollow-edged flint axes, 2 flint blades and fragments of 2 further flint blades, 1 bone awl and fragments of 2 further bon…		Non-SG	-2362	-2461	-2298	-2561	-2201	-2421	-2565	-2382	-2572	-2201	83.8
263		8	Scandinavian Peninsula	Sweden	Lilla Beddinge 56	grave 53	55.381	13.445	Battle Axe Culture	Ua-19469	4080	65	human bone	direct			Fornander 2013; 14-C date from Ahlström 2009, 172; Furholt 2003		Left-flexed inhumation (male, adult) in NNW-SSE orientation, facing E, within a wooden coffin. Grave goods: 1 flint axe, 3 flint blades, 1 bone awl, 1 antler tool, 1 sheep bone, 1 golden eagle bone.	Second date from human tooth: 4375±120 BP (Ua-1209)	SG	-2661	-2850	-2496	-2871	-2472	-2566	-2620	-2487	-2703	-2462	103
264		8	Scandinavian Peninsula	Sweden	Norra Hyllievång, Malmö	grave 1 (A14169)	55.5627	12.9769	Battle Axe Culture	Ua-37496	4135	45	human bone	direct			Fornander 2013; Lindhé & Grehn 2008; see also Brink 2009		Left-flexed inhumation (young adult) in N-S orientation, facing E, within a subsurface stone construction. Grave goods: 1 bowl, 2 flint axes. In the fill: 1 flint blade, 1 flint scraper.	Old date from cereal grain: 4540±35 BP (Ua-33977) is from older context and interpreted as secondary mixing in the grave (see Brink 2009, 175)	SG	-2728	-2866	-2628	-2875	-2580	-2612	-2660	-2501	-2754	-2488	71.6
265		8	Scandinavian Peninsula	Sweden	Norra Hyllievång, Malmö	grave 2 (A120605)	55.5627	12.9769	Battle Axe Culture	Ua-33978	3755	35	cereal grain	direct			Brink 2009		Inhumation (c. 17–25 y. o.) in N-S orientation. Only the lower jaw (teeth) preserved in the northern part of the pit. Grave goods: 1 ceramic bowl, 2 flint axes, 1 flint chisel, 11 flint arrowheads, 1 flint blade, amber beads. In the fill: cereal grain.		SG	-2164	-2274	-2056	-2288	-2037	-2177	-2276	-2061	-2453	-2035	99.3
266		8	Scandinavian Peninsula	Sweden	Skepparslöv	grave 77 (Malmer 1962)	56.0156	14.0642	Battle Axe Culture	Ua-37497	4075	40	human bone	direct			Fornander 2013		Inhumation (child). Grave goods: 2 vessels, 1 flint chisel, 1 flint blade, 1 bone awl, 3 bone rings.		SG	-2644	-2841	-2498	-2858	-2475	-2570	-2624	-2495	-2675	-2472	105.7
267		8	Scandinavian Peninsula	Sweden	Svågertorp, Malmö	grave A279	55.5525	12.9885	Battle Axe Culture	Ua-36982	3975	35	human bone	direct			Fornander 2013; see also Koch & Tuominen 2006		Left-flexed inhumation (male, c. 30–39 y. o.) in N-S orientation, facing E, within a stone-packing grave. Grave goods: 1 vessel, 1 battle axe, 1 flint axe, 3 flint blades, 1 ceramic bead, 1 fossil, and shells.	Older date: 3805±55 BP (Ua-21903) but then redeated in Fornander (2013)	SG	-2499	-2568	-2463	-2577	-2348	-2512	-2566	-2466	-2579	-2410	107.5
268	RISE94	8	Scandinavian Peninsula	Sweden	Viby	grave 26:I	56.015	14.2305	Battle Axe culture	R-combine	4031	27	human bone	direct	K1a2a	R1a1	Allentoft et al. 2015; Fornander 2013; Ahlström 2009	Sampled bone: tooth. Burial also found as "Håslöv, Gustav Adolf parish" in Malmer (1962) and Fornander (2013)	Left-flexed inhumation (male, adult) in N-S orientation. Grave goods: 1 flint blade, 1 bone awl, 1 amber bead.	Two dates on the same individual available: 4025±30 BP (OxA-29033) and second date from human bone sample in Ahlström (2009, 172): 4055±60 BP (Ua-19467)	SG	-2540	-2578	-2488	-2623	-2471	-2532	-2576	-2489	-2618	-2471	104.7
269		9	Middle Elbe-Saale region	Germany	Abtsbessingen-Kartoffelaufbereitungsanlage		51.2612	10.7642	Corded Ware	KI-4139	3960	85	human bone	direct			Müller et al. 2001; Bücke et al. 1989		Left-flexed inhumation (female, c. 40–70 y. o.) in E-W orientation. Grave goods: 1 beaker/cup, 1 amphora, 2 small amphorae, 1 flint blade, 1 sheep bone.		SG	-2465	-2576	-2303	-2850	-2201	-2489	-2581	-2416	-2664	-2234	115.3
270		9	Middle Elbe-Saale region	Germany	Aspenstedt, Großer Berg	grave 3	51.9336	10.9498	Corded Ware	KN-4886	3728	48	human bone	direct			Müller et al. 2001; Matthias 1968		Right-flexed inhumation (female, c. 30–50 y. o.) in S-N orientation, facing E. Grave goods: 2 beakers.		SG	-2128	-2200	-2037	-2288	-1977	-2177	-2282	-2079	-2295	-2035	93.8
271		9	Middle Elbe-Saale region	Germany	Auleben-Solberg	barrow 2, grave 1	51.427	10.9322	Corded Ware	KI-4140	4040	45	human bone	direct			Müller et al. 2001; Feustel et al. 1966		Double grave (2 individuals). Individual 1: Right-flexed inhumation (male, c. 20–28 y. o.) in W-E orientation. Individual 2: Left-flexed inhumation (infans I) in E-W orientation. Rectangular grave pit in a barrow, with indications of a wooden grave construction. Grave goods (overall): 1 beaker, 1 amphora.		Non-SG	-2582	-2622	-2476	-2848	-2465	-2549	-2583	-2485	-2662	-2467	114.1
272		9	Middle Elbe-Saale region	Germany	Auleben-Solberg	barrow 2, grave 2	51.427	10.9322	Corded Ware	KI-4141	3939	45	human bone	direct			Müller et al. 2001; Feustel et al. 1966		Left-flexed inhumation (female, c. 30–45 y. o.) in E-W orientation, facing S, in a barrow. Grave goods: 1 beaker, 1 amphora, 1 jug.		SG	-2426	-2557	-2346	-2571	-2292	-2462	-2566	-2407	-2574	-2304	98.6
273		9	Middle Elbe-Saale region	Germany	Bad Lauchstädt	feature 70033	51.3871	11.8686	Corded Ware	KIA-40715	3955	35	human bone	direct			Fröhlich & Wüstemann 2017; Schunke 2017		Right-flexed inhumation (male, c. 35–45 y. o.) in SW-NE orientation, facing SE. Grave goods: 1 beaker, 1 amphora, 1 stone axe, 3 flint tools (including 1 flint axe), 1 bone tool.		SG	-2462	-2567	-2352	-2573	-2310	-2487	-2567	-2454	-2573	-2350	108
274		9	Middle Elbe-Saale region	Germany	Bad Lauchstädt	feature 70036/ grave 2	51.3871	11.8686	Corded Ware	KIA-40716	4015	35	human bone	direct			Becker et al. 2015; Fröhlich & Wüstemann 2017; Schunke 2017		Left-flexed inhumation (probably female, adult) in NE-SW orientation, facing SE. Grave goods: 1 amphora.		SG	-2534	-2571	-2476	-2624	-2465	-2530	-2571	-2486	-2619	-2466	104.6
275		9	Middle Elbe-Saale region	Germany	Bad Lauchstädt	feature 70044	51.3871	11.8686	Corded Ware	KIA-40717	3965	30	human bone	direct			Fröhlich & Wüstemann 2017		Right-flexed inhumation in W-E orientation, in a rectangular grave pit (with entrance annex in the SE?) with stones around the grave walls (remains of a stone package?). Grave goods: 2 beakers, 1 amphora, 1 stone flat axe, 4 bone tools (chisels and awls).		SG	-2489	-2567	-2459	-2574	-2348	-2504	-2565	-2462	-2575	-2359	106.2
276		9	Middle Elbe-Saale region	Germany	Bilzingsleben (Kiesgrube)	grave 14	51.2806	11.0678	Corded Ware	KN-4889	3648	52	human bone	direct			Müller et al. 2001; Matthias 1987		Right-flexed inhumation (c. 18–22 y. o.) in W-E orientation. Grave goods: 2 beakers, 1 rectangular flint axe.		SG	-2027	-2132	-1945	-2196	-1887	-2126	-2200	-2077	-2280	-1982	74.8
277		9	Middle Elbe-Saale region	Germany	Bilzingsleben (Kiesgrube)	grave 23	51.2806	11.0678	Corded Ware	KN-4890	3700	60	human bone	direct			Müller et al. 2001; Matthias 1987		Double grave (2 individuals). Individual 1: Left-flexed inhumation (female, c. 30–50 y. o.) in E-W orientation. Individual 2: Remains of an infans I in front of the chest of individual 1. Grave goods (overall): 1 amphora, 1 (?) bone awl, 2 (?) loom weights, 1 other artefact.		Non-SG	-2094	-2198	-1981	-2286	-1928	-2170	-2278	-2085	-2339	-2014	88.5
278		9	Middle Elbe-Saale region	Germany	Bilzingsleben (Kiesgrube)	grave 42	51.2806	11.0678	Corded Ware	KN-4887	3868	40	human bone	direct			Müller et al. 2001; Matthias 1987		Inhumation (female, c. 30–50 y. o.) in E-W orientation. Grave goods: 1 beaker, 1 amphora.		SG	-2345	-2454	-2289	-2464	-2206	-2369	-2463	-2295	-2469	-2206	99.4
279		9	Middle Elbe-Saale region	Germany	Bilzingsleben (Kiesgrube)	grave 68	51.2806	11.0678	Corded Ware	KN-4888	3789	59	human bone	direct			Müller et al. 2001; Matthias 1987		Left-flexed inhumation (female, adult) in E-W orientation. Grave goods: 2 beakers, 1 amphora, 1 battle axe.		SG	-2228	-2338	-2067	-2455	-2036	-2274	-2454	-2147	-2466	-2071	96.6
280		9	Middle Elbe-Saale region	Germany	Bleckendorf/Egeln-Nord	Gärtnerei Hellwig	51.9561	11.4376	Corded Ware	KIA-162	4080	20	human bone	direct			Müller et al. 2001; Matthias 1968		Supine left-flexed inhumation (male, c. 30–40 y. o.) in NNE-SSW orientation, facing E. Grave goods: 1 beaker, 1 copper awl, 1 copper dagger, 1 bone needle.		SG	-2634	-2829	-2573	-2846	-2497	-2596	-2626	-2573	-2671	-2496	108.9
281		9	Middle Elbe-Saale region	Germany	Braunsbedra (Kiesgrube Müller)	grave 12	51.2864	11.8895	Corded Ware	KN-4891	3875	40	human bone	direct			Müller et al. 2001; Matthias 1982		Crouched inhumation (probably male, c. 30–50 y. o.). Grave goods: 1 amphora, 1 small amphora.		SG	-2353	-2454	-2295	-2466	-2206	-2377	-2465	-2301	-2471	-2207	100
282		9	Middle Elbe-Saale region	Germany	Brehna	feature 77/ grave 5	51.5559	12.2104	Corded Ware	Erl-7807	4032	56	human bone	direct			v. Rauchhaupt & Schunke 2010		Left-flexed inhumation in E-W orientation, facing SE. Grave goods: 1 beaker, 1 amphora, 1 bowl, numerous dog teeth.		SG	-2583	-2624	-2471	-2863	-2358	-2546	-2579	-2476	-2676	-2456	119.1
283		9	Middle Elbe-Saale region	Germany	Dröbel (PA 14, Fst. 2)	feature 1581	51.8073	11.7752	Corded Ware	KIA-41736	4203	32	human bone	direct			Deffner & Schmidt 2019		Supine right-flexed inhumation in W-E orientation. Grave goods: 1 beaker, 1 flint axe, 1 flint blade, 1 flint scraper.		SG	-2788	-2887	-2704	-2897	-2671	-2749	-2884	-2672	-2894	-2628	80.9
284		9	Middle Elbe-Saale region	Germany	Drosa (Küsterberg)	grave 2	51.8167	11.9066	Corded Ware	KN-4892	3834	39	human bone	direct			Müller et al. 2001; Lucas 1965		Right-flexed inhumation in W-E orientation, facing S. Grave goods: 1 beaker, 1 amphora, 1 bowl, 4 boar tusks.		SG	-2296	-2396	-2204	-2456	-2149	-2320	-2456	-2206	-2462	-2199	93.4
285		9	Middle Elbe-Saale region	Germany	Drosa (Küsterberg)	grave 9	51.8167	11.9066	Corded Ware	Hd-18963	3830	18	human bone	direct			Müller et al. 2001; Lucas 1965		Left-flexed inhumation in E-W orientation, facing S. Grave goods: 1 beaker, 1 amphora, 3 rows of copper rolls in front of the head, 1 animal teeth chain.		SG	-2269	-2333	-2206	-2401	-2201	-2278	-2336	-2206	-2443	-2200	94.5
286		9	Middle Elbe-Saale region	Germany	Egeln-Am Wasserturm		51.9361	11.4198	Corded Ware	KN-4866	3991	54	human bone	direct			Müller et al. 2001; Matthias 1968		Destroyed inhumation grave. Grave goods: 1 amphora		SG	-2513	-2618	-2456	-2835	-2303	-2518	-2571	-2470	-2629	-2353	115.9
287		9	Middle Elbe-Saale region	Germany	Erfurt- nördl. v. Medizinischer Akademie	feature 11b	50.9833	11.0333	Corded Ware	KI-4143	4040	45	human bone	direct			Müller et al. 2001; Bücke et al. 1989		Right-flexed inhumation (male, c. 40–60 y. o.) in SW-NE orientation, facing SE. Grave goods: 1 beaker, 1 amphora, 1 battle axe, 1 trapezoidal axe, 1 flint blade, 2 bone chisels, 1 bone awl, 1 further bone tool, 2 unworked and longitudinally split cattle radii.		SG	-2582	-2622	-2476	-2848	-2465	-2549	-2583	-2481	-2660	-2466	114.6
288		9	Middle Elbe-Saale region	Germany	Erfurt-Gispersleben (Kleiner Roter Berg)		51.0224	10.992	Corded Ware	KI-4142/KIA-2689	3890	95	human bone	direct			Müller et al. 2001; Bücke et al. 1989	Two laboratory numbers are published for this date.	Double grave (2 individuals). Individual 1: Left-flexed inhumation (female, c. 20–30 y. o.) in E-W orientation. Individual 2: Inhumation (male, c. 20–30 y. o.). Grave goods (overall): 1 beaker, 1 amphora, 1 flint blade, 635 (assumed) perforated shell plates, and 121 mostly perforated dog teeth scattered all over the grave.		Non-SG	-2360	-2474	-2204	-2625	-2041	-2425	-2573	-2351	-2621	-2156	96.9
289		9	Middle Elbe-Saale region	Germany	Erfurt-Nordhäuser Straße	feature 141, grave 7	50.9989	11.0061	Corded Ware	KI-4144	4060	95	human bone	direct			Müller et al. 2001; Bücke et al. 1989		Double grave (2 individuals). Individual 1: Right-flexed inhumation (male, c. 30–50 y. o.) in SW-NE orientation. Individual 2: Inhumation (infans I). Grave goods (overall): 2 beakers, 1 amphora, 1 ceramic ladle, 1 battle axe, 1 small stone axe, 4 boar tusks, a couple of tooth pendants, and 2 undescribed ornaments.		Non-SG	-2629	-2850	-2472	-2886	-2346	-2560	-2619	-2473	-2833	-2357	112.8
290		9	Middle Elbe-Saale region	Germany	Ermstedt (Am östli. Ortsrand)	grave 2/69	50.9667	10.8833	Corded Ware	KI-4145	3840	50	human bone	direct			Müller et al. 2001; Bach et al. 1975		Supine right-flexed inhumation (c. 30–50 y. o.) in WSW-ENE orientation. Grave goods: 1 lower part of a vessel (beaker?), 1 stone (battle?) axe, 1 flint blade, 1 bone needle.		SG	-2305	-2433	-2204	-2462	-2146	-2335	-2462	-2211	-2469	-2151	96
291	I0103/ESP16	9	Middle Elbe-Saale region	Germany	Esperstedt	feature 6236	51.4198	11.651	Corded Ware	MAMS 21488	4000	31	human bone	direct	W6a'b/W6a		Brandt et al. 2013; Haak et al. 2015		Left-flexed inhumation (female, 40+ y. o.) in E-W orientation, facing S. Grave goods: 2 beakers, 1 flint blade, 1 pottery shard, 125 dog teeth, 40 amber beads, 500 shell discs, 1 piece of copper.		SG	-2523	-2568	-2472	-2617	-2461	-2524	-2567	-2475	-2577	-2466	101.4
292	I0104/ESP11	9	Middle Elbe-Saale region	Germany	Esperstedt	grave 11, feature 6216	51.4198	11.651	Corded Ware	MAMS 21487	3927	37	human bone	direct	U4/U4b1a1a1	R1a1a1	Brandt et al. 2013; Haak et al. 2015; Leinthaler et al. 2006a		Right-flexed inhumation (male, adult) in SW-NE orientation, in a grave with indications of a wooden chamber and surrounding rectangular ditch. Grave goods: a few sherds, 1 flint blade.		SG	-2409	-2471	-2345	-2563	-2295	-2438	-2559	-2361	-2569	-2300	95.8
293	I1539 / ESP25	9	Middle Elbe-Saale region	Germany	Esperstedt	grave 25, feature 4179	51.4198	11.651	Corded Ware	Erl7779	3967	57	human bone	direct	J/J1c1b1a		Brandt et al. 2013; Mathieson et al. 2015		Left-flexed inhumation (female, adult-mature) in NE-SW orientation, facing SE. Grave goods: 1 amphora, 1 fragment of another vessel, 1 flint blade, 1 cow bone, 95 dog teeth, 2 shell discs, 198 perforated shell paillettes, 1 amber bead.		SG	-2471	-2573	-2350	-2630	-2287	-2496	-2572	-2458	-2622	-2343	113.3
294	EUL 24	9	Middle Elbe-Saale region	Germany	Eulau 6	feature 172,1	51.1768	11.8536	Corded Ware	KIA34261	4113	25	human bone	direct			Brandt et al. 2013		Inhumation grave in barrow. Grave goods: 1 bowl.		SG	-2708	-2848	-2585	-2865	-2575	-2644	-2669	-2578	-2850	-2501	96.2
295	EUL 27	9	Middle Elbe-Saale region	Germany	Eulau 6	feature 174	51.1768	11.8536	Corded Ware	KIA29118	4009	32	human bone	direct	H2a1		Brandt et al. 2013		Left-flexed inhumation in E-W orientation, facing S. Grave goods: 1 flint blade, 3 animal teeth chains (two with 33 and one with 47 animal teeth), 1 single animal tooth.		SG	-2528	-2569	-2475	-2621	-2464	-2527	-2569	-2477	-2582	-2465	102.6
296	EUL 26	9	Middle Elbe-Saale region	Germany	Eulau 6	feature 66	51.1768	11.8536	Corded Ware	KIA29116	4078	31	human bone	direct	H5		Brandt et al. 2013		Supine right-flexed inhumation in W-E orientation. Grave goods: 1 flint axe, 1 flint blade, 1 ornamented and perforated bone point, 2 bone chisels.		SG	-2643	-2837	-2501	-2856	-2492	-2589	-2629	-2500	-2693	-2480	108.8
297	EUL 1	9	Middle Elbe-Saale region	Germany	Eulau 6	grave 90	51.1768	11.8536	Corded Ware	KIA-27878	3969	29	human bone	direct	I		Brandt et al. 2013; Haak et al. 2008; Haak et al. 2010	Human bone sample from individual 1	Double grave (2 individuals). Individual 1: Left-flexed inhumation (female, c. 25–35 y. o.) in E-W orientation, facing S. Individual 2: Right-flexed inhumation (c. 4-5 y. o.) in E-W orientation. Grave goods: 1 animal tooth pendant.		Non-SG	-2497	-2566	-2462	-2574	-2350	-2509	-2563	-2465	-2576	-2407	104.8
298	EUL 3; EUL 4; EUL 5	9	Middle Elbe-Saale region	Germany	Eulau 6	grave 93	51.1768	11.8536	Corded Ware	KIA-34264	4078	30	human bone	direct			Brandt et al. 2013; Haak et al. 2008; Haak et al. 2010	Human bone sample from individual 2	Multiple grave (3 individuals). Individual 1: Right-flexed inhumation (male, c. 25–40 y. o.) in SW-NE orientation, facing SE. Individual 2: Right-flexed inhumation (c. 4.5–5.5 y. o.) in SW-NE orientation, facing SE. Individual 3: Left-flexed (?) inhumation (c. 4–5 y. o.) in SW-NE orientation, facing NW. Grave goods (overall): 1 stone axe, 1 bone awl.	Two more dates from human bone samples of other two individuals. Individual 1: 4101±27 BP (KIA27879); Individual 3: 4039±22 BP (KIA34263)	Non-SG	-2642	-2836	-2502	-2856	-2492	-2589	-2629	-2500	-2693	-2487	108.2
299	EUL 6; EUL 7; EUL 8	9	Middle Elbe-Saale region	Germany	Eulau 6	grave 98	51.1768	11.8536	Corded Ware	KIA-27852	4053	27	human bone	direct	X2b1'2'3'4'5'6		Brandt et al. 2013; Haak et al. 2008; Haak et al. 2010	Human bone sample from individual 2	Multiple grave (4 individuals). Individual 1: Left-flexed inhumation (female, c. 30–38 y. o.) in NE-SW orientation, facing SE. Individual 2: Right-flexed inhumation (male, c. 7–9 y. o.) in SW-NE orientation, facing SE. Individual 3: Left-flexed inhumation (female, c. 4–5 y. o.) in NE-SW orientation, facing SE. Grave goods (overall): 1 stone axe, 1 flint blade, 1 flint flake, 1 bone awl.	Two more dates from human bone samples of ind. 1: 4049±26 BP (KIA27851); Ind. 3: 4167±23 BP (KIA34267)	Non-SG	-2576	-2624	-2496	-2835	-2474	-2554	-2617	-2496	-2630	-2476	107.4
300	EUL 10	9	Middle Elbe-Saale region	Germany	Eulau 6	grave 99	51.1768	11.8536	Corded Ware	KIA-27850	4073	27	human bone	direct	K1		Brandt et al. 2013; Haak et al. 2008; Haak et al. 2010	Human bone sample from individual 1	Multiple grave (4 individuals). Individual 1: Left-flexed inhumation (female, c. 35–50 y. o.) in E-W orientation, facing S. Individual 2: Right-flexed inhumation (male, c. 4–5 y. o.) in E-W orientation, facing N. Individual 3: Right-flexed inhumation (male, c. 40–60 y. o.) in W-E orientation, facing S. Individual 4: Left-flexed inhumation (male, c. 8–9 y. o.) in W-E orientation, facing N. Grave g…	Three further human bone samples from the other three individuals. Individual 2: 4247±29 BP (KIA34268); Individual 3: 4074±24 BP (KIA27849); Individual 4: 4170±23 BP (KIA34269)	Non-SG	-2626	-2828	-2501	-2849	-2492	-2583	-2624	-2500	-2674	-2488	108.4
301	EUL 30	9	Middle Elbe-Saale region	Germany	Eulau 7	feature 103	51.1787	11.8536	Corded Ware	KIA26664	4027	34	human bone	direct			Brandt et al. 2013		Left-flexed inhumation in E-W orientation, facing S. Grave goods: 1 flint blade.		SG	-2545	-2576	-2476	-2662	-2466	-2535	-2574	-2491	-2620	-2469	106.6
302		9	Middle Elbe-Saale region	Germany	Freyburg	feature 134a	51.2116	11.7546	Corded Ware	KIA-23647	4056	29	human bone	direct			Hille 2012, Kat.-Nr. 180		Right-flexed inhumation in W-E orientation. Indications of a grave mound. Grave goods: 1 battle axe, 1 flint blade.		SG	-2586	-2626	-2495	-2839	-2474	-2558	-2617	-2496	-2660	-2474	108.1
303		9	Middle Elbe-Saale region	Germany	Gatersleben	feature 499	51.8225	11.288	Corded Ware	MAMS-14075	3878	24	human bone	direct			Pscheidl 2018		Supine-stretched inhumation in SE-NW orientation. Grave goods: 1 flint blade.		SG	-2368	-2452	-2299	-2463	-2239	-2386	-2461	-2306	-2466	-2287	100.1
304		9	Middle Elbe-Saale region	Germany	Greußen (LPG-Kiesgrube)	grave 2/65	51.2286	10.9482	Corded Ware	KI-4146	3760	45	human bone	direct			Müller et al. 2001; Feustel et al. 1966		Left-flexed inhumation in E-W orientation, facing S. Grave goods: 1 amphora, 2 perforated shell discs, 1 loom weight (?), 1 cattle mandible.		SG	-2175	-2282	-2051	-2338	-2030	-2210	-2285	-2138	-2398	-2044	99.6
305		9	Middle Elbe-Saale region	Germany	Großbrembach (Fullborner Linde)	grave 2/73	51.1131	11.3214	Corded Ware	KI-4147	3920	50	human bone	direct			Müller et al. 2001; Bücke et al. 1989		Left-flexed inhumation (probably female, c. 30–50 y. o.) in E-W orientation, facing S. Grave goods: 1 amphora, 2 cups (?), 1 bowl, 1 flint blade.		SG	-2398	-2471	-2305	-2569	-2209	-2436	-2563	-2359	-2573	-2290	94.6
306		9	Middle Elbe-Saale region	Germany	Groß-Weißandt (nordöstl. v. Kirche)	grave 2	51.6725	12.0704	Corded Ware/Globular Amphora?	KIA-354	4150	30	human bone	direct			Müller et al. 2001; Matthias 1987		Right-flexed inhumation (male, adult) in E-W orientation, facing N. Grave goods: 1 beaker, 1 amphora, 1 pig mandible.		SG	-2748	-2869	-2669	-2876	-2627	-2692	-2735	-2582	-2871	-2577	86.1
307		9	Middle Elbe-Saale region	Germany	Hausneindorf (Gemeindekiesgrube)	grave 1	51.8412	11.2719	Corded Ware	KN-4893	3876	52	human bone	direct			Müller et al. 2001; Matthias 1968		Crouched inhumation. Grave goods: 1 amphora, 1 bowl		SG	-2348	-2456	-2294	-2473	-2153	-2380	-2469	-2301	-2561	-2204	97.6
308		9	Middle Elbe-Saale region	Germany	Hettstedt-Ortsumgehung	feature 1800, FS IV	51.5965	11.4973	Corded Ware	Erl 10901	4216	49	human bone	direct			Selent & Koch 2012		Right-flexed inhumation in W-E orientation, facing south. Grave goods: 1 battle axe, 1 stone flat axe.		SG	-2787	-2897	-2701	-2911	-2631	-2727	-2886	-2628	-2901	-2579	76
309		9	Middle Elbe-Saale region	Germany	Ilberstedt (PA 13, Fst. 16)	feature 3682	51.8111	11.6572	Corded Ware	Erl-10966	4239	59	human bone	direct			Schwerdtfeger & Raczkowska-Jones 2019		Right-flexed inhumation (male, c. 30–40 y. o.) in W-E orientation, facing S. Grave goods: 1 flint blade.		SG	-2811	-2913	-2699	-3010	-2626	-2730	-2897	-2627	-2916	-2576	74.4
310		9	Middle Elbe-Saale region	Germany	Kalzendorf	feature 489	51.301	11.681	Corded Ware	KIA 38983	4115	25	human bone	direct			Hüser 2012		Left-flexed inhumation in NNW-SSE orientation, facing E. Grave goods: 1 beaker, 1 amphora.		SG	-2711	-2849	-2586	-2865	-2576	-2648	-2671	-2578	-2851	-2503	95.7
311		9	Middle Elbe-Saale region	Germany	Kalzendorf	feature 490	51.301	11.681	Corded Ware	KIA 38984	4305	30	human bone	direct			Hüser 2012		Left-flexed inhumation (probably female, juvenile-young adult) in NE-SW orientation, facing SE. Grave goods: fragments of 1 beaker, 1 amphora, 1 flint blade.		SG	-2925	-2926	-2887	-3011	-2882	-2866	-2922	-2786	-2958	-2696	81.6
312		9	Middle Elbe-Saale region	Germany	Karsdorf	feature 22	51.2728	11.6599	Corded Ware	KIA39548	4073	33	human bone	direct			Behnke 2014		Left-flexed inhumation (child) in E-W orientation, facing S. Grave goods: 1 beaker, 1 amphora, 1 flint flake, 1 flint arrowhead-like flake, 1 bone awl.		SG	-2633	-2835	-2499	-2854	-2488	-2581	-2627	-2498	-2675	-2475	109
313		9	Middle Elbe-Saale region	Germany	Karsdorf	feature 290	51.2728	11.6599	Corded Ware	KIA39552	4095	26	human bone	direct			Behnke 2014		Right-flexed inhumation in SW-NE orientation, facing SE. Grave goods: 1 bone pin.		SG	-2676	-2839	-2578	-2857	-2501	-2617	-2662	-2574	-2836	-2497	106.3
314		9	Middle Elbe-Saale region	Germany	Karsdorf	feature 294	51.2728	11.6599	Corded Ware	KIA39553	4006	26	human bone	direct			Behnke 2014		Left-flexed inhumation in E-W orientation, facing S. Grave goods: 2 beakers, 1 amphora.		SG	-2524	-2568	-2475	-2575	-2468	-2525	-2567	-2479	-2574	-2470	100.8
315		9	Middle Elbe-Saale region	Germany	Karsdorf	feature 59	51.2728	11.6599	Corded Ware	KIA39549	4163	27	human bone	direct			Behnke 2014		Double grave (2 individuals). Individual 1: Supine left-flexed inhumation (adult) in E-W orientation, facing S. Individual 2: Right-flexed inhumation (child) in W-E orientation, facing S. Grave goods (overall): 3 beakers, 1 bowl, further sherds and vessel fragments, 1 flint flake, 2 flint blades, jet stone, bone rolls, dozens of shell paillettes, animal teeth.		Non-SG	-2760	-2873	-2676	-2880	-2632	-2713	-2769	-2627	-2877	-2583	85.1
316		9	Middle Elbe-Saale region	Germany	Karsdorf	feature 67	51.2728	11.6599	Corded Ware	KIA39550	3829	26	human bone	direct			Behnke 2014		Right-flexed inhumation (child) in SW-NE orientation. Grave goods: 1 beaker, snail shells.		SG	-2278	-2338	-2204	-2451	-2149	-2293	-2340	-2204	-2457	-2154	92.1
317		9	Middle Elbe-Saale region	Germany	Karsdorf	feature 8	51.2728	11.6599	Corded Ware	KIA39547	3987	38	human bone	direct			Behnke 2014		Left-flexed inhumation in E-W orientation, facing S. Grave goods: 2 beakers, 1 amphora, 1 bowl. In the fill: sherds.		SG	-2511	-2569	-2467	-2621	-2350	-2518	-2566	-2471	-2619	-2410	105.7
318	KAR 2	9	Middle Elbe-Saale region	Germany	Karsdorf	feature 95	51.2728	11.6599	Corded Ware	KIA29551	4127	25	human bone	direct	U4		Brandt et al. 2013; Behnke 2014		Supine right-flexed inhumation in W-E orientation. Grave goods: 1 flint blade, 1 flint flake, 1 bone pin. From the fill: 2 sherds.		SG	-2727	-2852	-2630	-2868	-2581	-2666	-2691	-2580	-2856	-2574	91
319		9	Middle Elbe-Saale region	Germany	Kleinromstedt (Verbotener Weg)	grave 10/76	50.9839	11.5134	Corded Ware	KI-4150	3770	50	human bone	direct			Müller et al. 2001; Bücke et al. 1989		Right-flexed inhumation (male, c. 30-55 y. o.) in W-E orientation. Grave goods: 1 amphora, 1 beaker, 1 flint blade		SG	-2193	-2286	-2063	-2401	-2030	-2232	-2288	-2143	-2456	-2051	99
320		9	Middle Elbe-Saale region	Germany	Kleinromstedt (Verbotener Weg)	grave 4/76	50.9839	11.5134	Corded Ware	KI-4149/KIA-2968	3760	30	human bone	direct			Müller et al. 2001; Bücke et al. 1989		Left-flexed inhumation (probably female, c. 25–45 y. o.) in NE-SW orientation. Grave goods: 2 beakers, 1 flint blade scraper, 1 bone awl.		SG	-2172	-2276	-2067	-2287	-2041	-2194	-2276	-2141	-2291	-2056	101
321		9	Middle Elbe-Saale region	Germany	Kühnhausen (Schwellenburg)		51.0309	10.954	Corded Ware	KI-4148	3740	55	human bone	direct			Müller et al. 2001; Bach et al. 1975		Left-flexed inhumation (female, c. 30–50 y. o.) in E-W orientation. Grave goods: 1 amphora, 1 small amphora, 1 jug/beaker.		SG	-2148	-2275	-2036	-2340	-1971	-2202	-2287	-2127	-2450	-2037	94.9
322		9	Middle Elbe-Saale region	Germany	Löbnitz (Bode), Kiesgrube		51.858	11.6791	Corded Ware	Hd-19048	3942	24	human bone	direct			Furholt 2003; Lucas 1965		Disturbed inhumation (female, c. 20–30 y. o.). Grave goods: 2 beakers.		SG	-2436	-2476	-2349	-2566	-2342	-2460	-2560	-2407	-2567	-2347	103.5
323		9	Middle Elbe-Saale region	Germany	Mücheln-Branderodaer Straße 17		51.2936	11.8023	Corded Ware	HD-19634	4024	27	human bone	direct			Müller et al. 2001; Furholt 2003		Left-flexed inhumation (c. 17–25 y. o.) in E-W orientation. Grave goods: 1 beaker, 1 amphora, 1 cup, 1 flint blade, 1 perforated amber pendant, numerous shell paillettes, and animal teeth.		SG	-2534	-2575	-2478	-2621	-2469	-2531	-2574	-2491	-2617	-2469	103
324		9	Middle Elbe-Saale region	Germany	Nohra	grave 6	51.4346	10.6991	Corded Ware	KIA32304	4135	28	human bone	direct			Schwarz 2015; Schmidt-Thielbeer 1955		Supine inhumation with both legs flexed open in a rhombic position, in WNW-ESE orientation, facing S. Grave goods: 1 beaker, 1 battle axe, 1 flint blade, 2 antler belt plates.		SG	-2735	-2860	-2631	-2873	-2583	-2674	-2702	-2580	-2860	-2575	89.4
325		9	Middle Elbe-Saale region	Germany	Oechlitz	feature 15109	51.3231	11.7621	Corded Ware	MAMS-17173	4027	20	human bone	direct			Becker et al. 2015; Menke et al. 2017	Animal teeth support date on human bone	Left-flexed inhumation (adult, c. 24–35 y. o.) in E-W orientation, facing S. Grave goods: 2 beakers, 1 amphora, 1 bone awl, at least 137 dog teeth, a few shell paillettes.	Second date from dog teeth: 4002±23 BP (MAMS-17174)	SG	-2531	-2575	-2490	-2619	-2471	-2529	-2574	-2491	-2582	-2472	101.7
326		9	Middle Elbe-Saale region	Germany	Oechlitz	feature 20020	51.3231	11.7621	Corded Ware	MAMS-111739	4017	26	human bone	direct			Becker et al. 2015; Menke et al. 2017		Left-flexed inhumation (juvenile-mature, c. 18–50 y. o.) in NE-SW orientation, facing SE. Grave goods: 1 amphora, 1 flint blade, 100+ dog teeth, several amber beads, several shell paillettes.		SG	-2529	-2572	-2476	-2618	-2468	-2528	-2571	-2488	-2580	-2469	101.7
327		9	Middle Elbe-Saale region	Germany	Oechlitz	feature 20055	51.3231	11.7621	Corded Ware	MAMS-111747	4022	25	human bone	direct			Becker et al. 2015; Menke et al. 2017		Double grave (2 individuals). Individual 1: Left-flexed inhumation (adult) in NE-SW orientation, facing SE. Individual 2: Right-flexed (?) inhumation (c. 2–3 y. o.) in NE-SW orientation, facing NW. Rectangular grave with sandstone slabs alongside the walls. Grave goods (overall): 1 flint blade, <200 dog and fox teeth, <10 shell paillettes, amber beads, copper rolls, 1 copper armring.	Four more dates available. From human bone: 3974±26 BP (MAMS-111749) and 4048±25 BP (MAMS-111748); From animal teeth: 4007±25 BP (MAMS-111750) and 4027±22 BP (MAMS-111751)	Non-SG	-2531	-2574	-2488	-2619	-2469	-2529	-2573	-2491	-2582	-2469	102.3
328		9	Middle Elbe-Saale region	Germany	Oechlitz	feature 21505	51.3231	11.7621	Corded Ware	MAMS-111771	4070	28	human bone	direct			Becker et al. 2015; Becker & Fröhlich 2017a		Inhumation (male, mature). Grave goods: 1 pottery vessel, 1 axe.		SG	-2619	-2829	-2499	-2848	-2491	-2578	-2623	-2500	-2671	-2481	108
329		9	Middle Elbe-Saale region	Germany	Oechlitz	feature 25334	51.3231	11.7621	Corded Ware	MAMS-111775	3988	29	human bone	direct			Becker et al. 2015; Menke et al. 2017		Multiple grave (3 individuals). Individual 1: Left-flexed inhumation (male, adult) in E-W orientation. Individual 2: Left-flexed inhumation (infans II) in E-W orientation. Individual 3: Inhumation (infans I) in E-W orientation, probably buried in the arms of individual 1. Grave goods (overall): 2 amphorae, 2 small bowls, 1 flint blade, at least 103 dog teeth, ca. 30 shell paillettes.	Four more dates available. From human bone: 3959±39 BP (MAMS-111776) and 3989±29 BP (MAMS-111774); From animal teeth: 4059±31 BP (MAMS-111778) and 4053±28 BP (MAMS-111777)	Non-SG	-2517	-2566	-2469	-2576	-2460	-2520	-2566	-2471	-2573	-2464	100.7
330		9	Middle Elbe-Saale region	Germany	Oechlitz	feature 25355	51.3231	11.7621	Corded Ware	MAMS-17087	4006	28	human bone	direct			Becker et al. 2015; Menke et al. 2017	Discrepancy between human bone and animal teeth. Preference given to human bone sample due to younger age. No indication of a reservoir effect.	Left-flexed inhumation (probably adult) in NE-SW orientation, facing SE. Grave goods: 1 beaker, 1 amphora, 50+ dog teeth, 300+ shell paillettes, bone beads.	Second date from animal teeth: 4110±22 BP (MAMS-17088)	SG	-2525	-2568	-2475	-2578	-2466	-2525	-2567	-2481	-2576	-2468	100.6
331		9	Middle Elbe-Saale region	Germany	Oechlitz	feature 25493	51.3231	11.7621	Corded Ware	MAMS-17070	4032	20	human bone	direct			Fröhlich & Wüstemann 2017		Right-flexed inhumation (probably male, adult) in SW-NE orientation, facing SE. Grave goods: 2 beakers, 1 amphora, 1 stone axe, 1 stone flat axe, 2 flint blades, 1 whetstone, 2 bone chisels, 1 perforated bone needle.		SG	-2534	-2577	-2492	-2621	-2472	-2531	-2576	-2492	-2617	-2473	102.2
332		9	Middle Elbe-Saale region	Germany	Oechlitz	feature 25496	51.3231	11.7621	Corded Ware	MAMS-17181	4034	20	human bone	direct			Becker et al. 2015; Menke et al. 2017	Unclear, which individual was sampled	Double grave (2 individuals). Individual 1: Left-flexed inhumation (subadult), in NE-SW orientation, facing SE. Individual 2: Inhumation (infans II), in SW-NE orientation. Grave goods: 1 amphora, c. 340 dog teeth, c. 15 shell paillettes.	Two more dates available. One from human bone: 4048±20 BP (MAMS-17180, unclear from which individual); One from animal teeth: 4026±21 BP (MAMS-17182)	Non-SG	-2536	-2578	-2492	-2621	-2473	-2532	-2577	-2493	-2618	-2474	102.8
333		9	Middle Elbe-Saale region	Germany	Oechlitz	feature 25569	51.3231	11.7621	Corded Ware	MAMS-17071	4033	19	human bone	direct			Fröhlich & Wüstemann 2017		Right-flexed inhumation (probably male, mature) in E-W orientation, facing S. Grave goods: fragments of 1 vessel, 1 stone axe, 1 flint axe, 1 flint blade, 1 whetstone, 3 bone tools, 1 boar tusk.		SG	-2534	-2578	-2492	-2621	-2473	-2531	-2576	-2493	-2616	-2474	102.6
334		9	Middle Elbe-Saale region	Germany	Oechlitz	feature 25570	51.3231	11.7621	Corded Ware	MAMS-17073	3989	20	human bone	direct			Becker et al. 2015; Menke et al. 2017	Animal teeth support date on human bone sample	Left-flexed inhumation (female, adult-mature) in NE-SW orientation, facing SE, in a grave pit with indications of a wooden grave structure. Grave goods: c. 120 dog teeth, c. 100 shell paillettes, 1 amber bead.	Second date (animal teeth): 4031±20 BP (MAMS-17074)	SG	-2519	-2562	-2471	-2571	-2466	-2521	-2564	-2472	-2571	-2466	98.8
335		9	Middle Elbe-Saale region	Germany	Oechlitz	feature 25576	51.3231	11.7621	Corded Ware	MAMS-17064	3999	20	human bone	direct			Fröhlich & Wüstemann 2017		Right-flexed inhumation (probably male, adult) in SW-NE orientation, facing SE. Grave goods: 2 beakers, 1 amphora, 1 bowl, 1 fragment of a vessel, 1 stone axe, 1 flint axe, 1 flint blade, 1 whetstone, 3 bone tools (chisels and awls).		SG	-2522	-2566	-2474	-2572	-2468	-2523	-2566	-2475	-2572	-2469	99.4
336		9	Middle Elbe-Saale region	Germany	Oechlitz	feature 25645	51.3231	11.7621	Corded Ware	MAMS-17270	3879	24	human bone	direct			Fröhlich et al. 2017	Human bone sample from individual 3	Multiple grave (5 individuals). Individual 1: Left-flexed inhumation (infans I-II) in SE-NW orientation, facing SW. Individual 2: Left-flexed inhumation (infans II-juvenile) in SE-NW orientation, facing SW. Individual 3: Right-flexed inhumation (infans I) in SW-NE orientation, facing SE. Individual 4: Right-flexed inhumation (c. 35–45 y. o.) in SW-NE orientation, facing SE. Individual 5: Right-fl…	Alltogether, nine other dates available: five from the initial and problematic measurement series, four from a subsequent measurment series. Only the more recent measures are presented here (human bone samples). Ind. 1: 3846±18 BP (MAMS-17268); Ind. 2: 3935±24 BP (MAMS-17269). Ind. 4: 3881±23 BP (MAMS-17271); Ind. 5: 3886±23 BP (MAMS-17272)	Non-SG	-2369	-2453	-2299	-2464	-2239	-2387	-2462	-2341	-2466	-2288	100.3
337		9	Middle Elbe-Saale region	Germany	Oechlitz	feature 25686	51.3231	11.7621	Corded Ware	MAMS-18152	4047	19	human bone	direct			Becker et al. 2015; Fröhlich & Becker 2015		Inhumation (female, adult). Grave goods: 1 pottery vessel, animal teeth and shell ornaments/pendants.		SG	-2552	-2619	-2495	-2627	-2476	-2543	-2582	-2495	-2625	-2487	103.5
338		9	Middle Elbe-Saale region	Germany	Oechlitz	feature 25815	51.3231	11.7621	Corded Ware	MAMS-21691	4021	25	human bone	direct			Becker et al. 2015; Menke et al. 2017		Left-flexed inhumation (probably adult) in NE-SW orientation, facing SE. Grave pit with indications of a wooden grave construction in a former barrow. Grave goods: 1 beaker, 1 cup, 1 flint blade, >300 dog teeth, >600 shell paillettes, amber beads.		SG	-2530	-2573	-2488	-2619	-2468	-2529	-2572	-2491	-2582	-2468	102.1
339		9	Middle Elbe-Saale region	Germany	Oechlitz	feature 26615	51.3231	11.7621	Corded Ware	MAMS-17082	4015	23	human bone	direct			Becker et al. 2015; Menke et al. 2017	Animal teeth support date on human bone sample	Left-flexed inhumation (probably female, adult-mature) in NE-SW orientation, facing SE. Grave goods: 1 beaker, 1 amphora, 1 bone awl, 252 dog teeth, numerous shell paillettes, 1 bone bead.	Second date (animal teeth): 4014±22 BP (MAMS-17083)	SG	-2527	-2571	-2476	-2576	-2470	-2527	-2570	-2488	-2576	-2471	100.8
340		9	Middle Elbe-Saale region	Germany	Orlishausen (Otterzunge)	grave 3/68	51.1557	11.1938	Corded Ware	KI-4153	3890	35	human bone	direct			Müller et al. 2001; Bach et al. 1975		Right-flexed inhumation (male, c. 15–17 y. o.) in SW-NE orientation. Grave goods: 1 small beaker, 1 amphora, fragments of another vessel, 2 flint flakes.		SG	-2372	-2458	-2310	-2469	-2211	-2393	-2467	-2366	-2475	-2211	100.9
341		9	Middle Elbe-Saale region	Germany	Pömmelte-Zackmünde	feature 575	51.9965	11.8001	Corded Ware	MAMS 19530	4096	18	human bone	direct			Spatzier 2019		Right-flexed inhumation (adult-mature) in WNW-ESE orientation, within a rectangular-rounded feature interpreted as ‘death hut’. The feature shows remains of a central grave chamber with postholes at the corners, indicating a possible roof or wooden structure. Further, indications of an earthen mound covering the construction. Grave goods: 1 battle axe, 1 polished flint axe, 2 flint blades.		SG	-2672	-2836	-2580	-2849	-2573	-2621	-2637	-2576	-2836	-2501	107.8
342	QUEXII 1	9	Middle Elbe-Saale region	Germany	Quedlinburg	feature 1266,1	51.805	11.1968	Corded Ware	Erl7042	3792	50	human bone	direct	H4a1		Brandt et al. 2013; Schwerdtfeger 2006		Right-flexed inhumation (adult) in SSW-NNE orientation, facing E. Grave goods: 1 beaker		SG	-2231	-2297	-2139	-2453	-2039	-2266	-2339	-2144	-2461	-2133	96.6
343		9	Middle Elbe-Saale region	Germany	Salzmünde	feature 183	51.5204	11.833	Corded Ware	Erl-8629	3926	57	human bone	direct			Egold 2019	Human bone sample from individual 1	Double grave (2 individuals). Individual 1: Right-flexed inhumation (male, adult), in W-E orientation, facing S. Individual 2: Inhumation in E-W orientation, poorly preserved and disarticulated. Grave pit with stone frame. Grave goods (overall): 1 amphora, 1 retouched flint tool, 1 bone awl.		Non-SG	-2405	-2476	-2299	-2572	-2209	-2447	-2568	-2363	-2578	-2237	95.7
344		9	Middle Elbe-Saale region	Germany	Stotternheim (Kiesgrube Landesbaukombinat)	grave 1/76 (44)	51.057	11.047	Corded Ware	KI-4154	3800	45	human bone	direct			Müller et al. 2001; Bücke et al. 1989		Left-flexed inhumation (female, c. 14–24 y. o.) in E-W orientation. Grave goods: 1 amphora, 1 flint blade fragment.		SG	-2243	-2334	-2143	-2453	-2049	-2271	-2396	-2147	-2460	-2137	95.9
345		9	Middle Elbe-Saale region	Germany	Stotternheim (Kiesgrube Landesbaukombinat)	grave 2/76 (45)	51.057	11.047	Corded Ware	KI-4155	3890	35	human bone	direct			Müller et al. 2001; Bücke et al. 1989		Right-flexed inhumation (probably male, c. 13–16 y. o.) in W-E orientation. Grave goods: 1 beaker, 1 amphora.		SG	-2372	-2458	-2310	-2469	-2211	-2393	-2467	-2361	-2475	-2211	100.8
346		9	Middle Elbe-Saale region	Germany	Stotternheim (Kiesgrube Landesbaukombinat)	grave 3/76 (46)	51.057	11.047	Corded Ware	KI-4156	3850	35	human bone	direct			Müller et al. 2001; Bücke et al. 1989		Left-flexed inhumation (c. 16–20 y. o.) in E-W orientation. Grave goods: 1 beaker, 1 amphora, 1 flint blade.		SG	-2321	-2434	-2208	-2457	-2204	-2344	-2459	-2233	-2463	-2206	95
347		9	Middle Elbe-Saale region	Germany	Stotternheim (Kiesgrube Landesbaukombinat)	grave 5/76 (48)	51.057	11.047	Corded Ware	KI-4157	3930	45	human bone	direct			Müller et al. 2001; Bücke et al. 1989		Inhumation (c. 30–50 y. o.) in W-E orientation. Grave goods: 1 beaker, 1 fragment of another beaker, 1 amphora.		SG	-2412	-2475	-2309	-2571	-2239	-2448	-2565	-2371	-2571	-2299	95.6
348		9	Middle Elbe-Saale region	Germany	Straußfurt Galgenhügel	grave 6/84 (52)	51.1667	10.9833	Corded Ware	KI-4158	3960	40	human bone	direct			Müller et al. 2001; Bücke et al. 1989		Right-flexed inhumation (male, 30–50 y. o.) in W-E orientation. Grave goods: 1 beaker, 1 amphora, 1 battle axe, 1 rectangular stone axe, 1 flint blade.		SG	-2467	-2569	-2352	-2575	-2307	-2493	-2568	-2458	-2576	-2351	109.7
349		9	Middle Elbe-Saale region	Germany	Unseburg-Kiesgrube Wichmann	grave feature 1221, area 1124	51.9265	11.5343	Corded Ware	Erl-4195	4013	56	human bone	direct			Furholt 2003		Left-flexed inhumation (female, c. 35–40 y. o.) in E-W orientation. Grave goods: 1 amphora.		SG	-2551	-2621	-2466	-2850	-2347	-2534	-2572	-2477	-2668	-2409	117.9
350		9	Middle Elbe-Saale region	Germany	Unseburg-Kiesgrube Wichmann	grave feature 4719, area 667	51.9265	11.5343	Corded Ware	Erl-4193	3690	65	human bone	direct			Furholt 2003		Left-flexed inhumation (male, c. 45 y. o.) in E-W orientation. Grave goods: 2 amphorae.		SG	-2082	-2197	-1976	-2284	-1895	-2170	-2278	-2083	-2398	-1991	86.2
351		9	Middle Elbe-Saale region	Germany	Unterwellenborn-Röblitz	grave feature 11	50.6549	11.4473	Corded Ware	KIA 38725	4095	30	human bone	direct			Petzold et al. 2009		Disarticulated human skeletal remains in a SW-NE oriented grave pit surrounded by a circular ditch. Grave goods: 1 pottery spindle whorl, 1 shell disc. In the grave fill: 1 snail shell.		SG	-2678	-2843	-2576	-2862	-2498	-2615	-2655	-2506	-2841	-2493	105.3
352		9	Middle Elbe-Saale region	Germany	Unterwellenborn-Röblitz	grave feature 9	50.6549	11.4473	Corded Ware	KIA 38724	4100	30	human bone	direct			Petzold et al. 2009		Right-flexed inhumation (male, adult) in W-E orientation, facing S. Grave enclosed by a circular ditch. Grave goods: 1 stone axe, 1 flint blade fragment, several snail shells, 1 animal bone.		SG	-2688	-2845	-2578	-2864	-2500	-2622	-2660	-2574	-2843	-2495	103.3
353		9	Middle Elbe-Saale region	Germany	Weimar-Lützendorf	grave 8	51.0005	11.3027	Corded Ware	KI-4151	3910	45	human bone	direct			Müller et al. 2001; Loewe 1959; Furholt 2003		Right-flexed inhumation in W-E orientation. Grave goods: 1 beaker, 1 amphora (unpublished), 1 battle axe, 1 stone shaft-hole axe, 2 flint blades, 1 bone awl.		SG	-2387	-2467	-2310	-2563	-2209	-2419	-2475	-2346	-2569	-2239	95.9
354		9	Middle Elbe-Saale region	Germany	Wetzendorf 4	feature 163	51.2784	11.6405	Corded Ware	MAMS-21675	4064	29	human bone	direct			Fröhlich & Becker 2015; Jarecki 2006		Double grave (2 individuals). Individual 1: Left-flexed inhumation (c. 9 y. o.) in NE-SW orientation, facing SE. Individual 2: Right-flexed inhumation (infans II) in SW-NE orientation, facing SE. Grave goods (overall): 2 beakers, 2 amphorae,.	Redated. Initial (outdated!) date was published in Jarecki (2006): 4174±60 BP (Erl-4838)	Non-SG	-2605	-2662	-2496	-2845	-2475	-2569	-2621	-2498	-2664	-2480	108
355		9	Middle Elbe-Saale region	Germany	Wetzendorf 4	feature 590	51.2784	11.6405	Corded Ware	R-combine	3994	27	human bone	direct			Fröhlich & Becker 2015; Jarecki 2006		Right-flexed inhumation (c. 6 y. o.) in WSW-ENE orientation, facing SSE. Grave goods: 1 beaker, 1 amphora, 1 perforated clay disc, 8 perforated shell discs.	Two dates on human bone available: 3997±28 BP (MAMS-21677) and 3967±79 BP (Erl-4842)	SG	-2520	-2566	-2471	-2574	-2466	-2522	-2566	-2473	-2573	-2467	99.7
356		9	Middle Elbe-Saale region	Germany	Wetzendorf 4	feature 774	51.2784	11.6405	Corded Ware	R-combine	4028	25	human bone	direct			Fröhlich & Becker 2015; Jarecki 2006		Left-flexed inhumation (probably male, c. 45+ y. o.) in E-W orientation, facing S. Grave goods: 1 beaker, 1 amphora. The grave pit was disturbed in the western part due to a later Bell Beaker grave.	Two dates on human bone available: 4007±29 BP (MAMS-21672) and 4077±45 BP (Erl-4846)	SG	-2535	-2576	-2489	-2621	-2471	-2532	-2575	-2491	-2617	-2471	103.4
357		10	Main-Danube region	Germany	Aiterhofen "Am Kirchsteig"		48.8443	12.625	Corded Ware	Hd-19669	4044	29	human bone	direct			Furholt 2003; Engelhardt 1998		Left-flexed inhumation in ESE-WNW orientation. Grave pit surrounded by a circular ditch. Grave goods: 1 beaker, 1 retouched flint blade.		SG	-2561	-2622	-2492	-2831	-2471	-2543	-2584	-2491	-2622	-2476	109.3
358		10	Main-Danube region	Germany	Altdorf	feature 104	48.5564	12.1082	Corded Ware	Erl-17862	4083	52	human bone	direct			Koch 2013; pers. comm. Bavarian Heritage Agency		Supine right-flexed inhumation in W-E orientation, facing S. Grave goods: 1 vessel, 2 stone axes, 1 flint dagger, 1 perforated boar tusk pendant.		SG	-2664	-2848	-2499	-2868	-2476	-2591	-2634	-2491	-2844	-2470	101
359		10	Main-Danube region	Germany	Altdorf	feature 3	48.5564	12.1082	Corded Ware	Erl-16793	4212	42	human bone	direct			Koch 2013; pers. comm. Bavarian Heritage Agency		Inhumation (adult). Grave goods: 1 flint blade.		SG	-2789	-2894	-2701	-2907	-2636	-2754	-2886	-2674	-2897	-2585	88.4
360		10	Main-Danube region	Germany	Altdorf	feature 94	48.5564	12.1082	Corded Ware	R-combine	4232	33	human bone	direct			Koch 2013; pers. comm. Bavarian Heritage Agency		Right-flexed inhumation (male, c. 40–45 y. o.) in SW-NE orientation, facing SE. Grave goods: 1 flint blade.	Two samples from human bone material: 4205±41 BP (Erl-16796) and 4277 ± 53 BP (Erl-17863)	SG	-2824	-2901	-2775	-2911	-2696	-2781	-2892	-2702	-2905	-2670	74.4
361		10	Main-Danube region	Germany	Atting-Rinkam		48.887	12.5049	Corded Ware	Hd-19564	4057	24	human bone	direct			Furholt 2003; Engelhardt 1998		Double grave (2 individuals). Individual 1: Left-flexed inhumation (adult) in E-W orientation. Individual 2: Stretched inhumation (child) in E-W orientation. Grave surrounded by a circular ditch. Grave goods (overall): 1 beaker, 1 flint dagger, animal bones.		Non-SG	-2580	-2624	-2498	-2835	-2476	-2555	-2617	-2496	-2631	-2481	105.9
362	RISE452	10	Main-Danube region	Germany	Bergrheinfeld	grave 10	50.009	10.18	Corded Ware	OxA-31947	4080	33	human bone	direct			Sjögren et al. 2016; Nausch 1996		Supine right-flexed inhumation (infans II) in SW-NE orientation, facing SE. Grave goods: 1 beaker.		SG	-2649	-2839	-2502	-2859	-2492	-2591	-2628	-2498	-2839	-2482	103.5
363	RISE448	10	Main-Danube region	Germany	Bergrheinfeld	grave 12	50.009	10.18	Corded Ware	OxA-31809	3996	28	human bone	direct			Sjögren et al. 2016; Nausch 1996		Supine left-flexed inhumation (female, young adult) in E-W orientation, facing S. Grave goods: 1 beaker, some sherds, ‘colourstones’, 1 bone awl.		SG	-2521	-2567	-2471	-2574	-2466	-2525	-2567	-2480	-2573	-2469	100.5
364	RISE446	10	Main-Danube region	Germany	Bergrheinfeld	grave 13	50.009	10.18	Corded Ware	UBA-27950	4015	38	human bone	direct	U5b1c2	R1a1a1	Allentoft et al. 2015; Sjögren et al. 2016; Nausch 1996	Human bone sample from individual 1	Multiple grave (3 individuals). Individual 1: Supine right-flexed inhumation (male, young adult) in W-E orientation, facing N. Individual 2: Supine left-flexed inhumation (young adult) in E-W orientation. Individual 3: Neonate. Grave goods (overall): 1 beaker, 1 stone flat axe, 1 flint dagger, 1 arrowhead-like flint, 1 bone awl, 1 fragment of a split boar tusk, 1 shell, and organic remains of bro…	Second date from human bone sample of female individual 2 (RISE455): 4009±31 BP (OxA-31950)	Non-SG	-2537	-2571	-2476	-2662	-2460	-2532	-2570	-2491	-2618	-2467	107.9
365	RISE450	10	Main-Danube region	Germany	Bergrheinfeld	grave 14	50.009	10.18	Corded Ware	OxA-31811	4050	28	human bone	direct			Sjögren et al. 2016; Nausch 1996		Right-flexed inhumation (male, juvenile) in WSW-ENE orientation, facing S. Grave goods: 1 stone flat axe, 1 flint flake, 1 bone awl. From the fill: sherds.		SG	-2571	-2623	-2495	-2835	-2473	-2548	-2616	-2492	-2626	-2476	108.9
366	RISE456	10	Main-Danube region	Germany	Bergrheinfeld	grave 15	50.009	10.18	Corded Ware	OxA-31951	3971	31	human bone	direct			Sjögren et al. 2016; Nausch 1996		Left-flexed inhumation (female, adult) in ENE-WSW orientation. Grave goods: 1 fragmented beaker, 1 flint flake, 1 bone awl. From the fill: sherds.		SG	-2498	-2567	-2462	-2575	-2350	-2518	-2565	-2468	-2573	-2458	107.8
367	RISE441	10	Main-Danube region	Germany	Bergrheinfeld	grave 16	50.009	10.18	Corded Ware	OxA-31805	4043	27	human bone	direct			Sjögren et al. 2016; Nausch 1996		Right-flexed inhumation (male, juvenile) in W-E orientation. Grave goods: 1 stone flat axe, 1 flint blade, 1 bone point, 1 bone fragment. From the fill: 1 pottery sherd, 1 long bone fragment (animal bone?).		SG	-2556	-2621	-2492	-2663	-2471	-2541	-2582	-2492	-2621	-2477	108.2
368	RISE442	10	Main-Danube region	Germany	Bergrheinfeld	grave 17	50.009	10.18	Corded Ware	OxA-31806	4047	27	human bone	direct			Sjögren et al. 2016; Nausch 1996		Supine left-flexed inhumation (female, young adult) in ENE-WSW orientation. Grave goods: 1 beaker, 1 fragment of another vessel, 1 fragmented bone awl.		SG	-2563	-2622	-2494	-2832	-2472	-2545	-2586	-2492	-2623	-2479	108.4
369	RISE444	10	Main-Danube region	Germany	Bergrheinfeld	grave 19	50.009	10.18	Corded Ware	OxA-31894	4048	27	human bone	direct			Sjögren et al. 2016; Nausch 1996		Supine left-flexed inhumation (female, juvenile) in E-W orientation, facing S. Grave goods: 1 beaker, 1 fragment of a bowl, 1 flint flake, 1 bone awl. From the fill: sherds		SG	-2565	-2622	-2494	-2832	-2472	-2546	-2587	-2492	-2624	-2478	108.4
370	RISE457	10	Main-Danube region	Germany	Bergrheinfeld	grave 2	50.009	10.18	Corded Ware	OxA-31952	4003	32	human bone	direct			Sjögren et al. 2016; Nausch 1996		Supine left-flexed inhumation (female, adult) in ESE-WNW orientation. Grave goods: 1 fragmented beaker, 1 sherd, 1 flint drill, 1 red sandstone, 1 pebble.		SG	-2525	-2569	-2473	-2619	-2462	-2527	-2569	-2482	-2578	-2467	102.7
371	RISE443	10	Main-Danube region	Germany	Bergrheinfeld	grave 3	50.009	10.18	Corded Ware	OxA-31807	3992	28	human bone	direct			Sjögren et al. 2016; Nausch 1996		Supine left-flexed inhumation (female, adult) in SE-NW orientation, facing SW. Grave goods: 1 pottery fragment.		SG	-2519	-2566	-2470	-2574	-2464	-2524	-2566	-2478	-2573	-2467	100.6
372	RISE458	10	Main-Danube region	Germany	Bergrheinfeld	grave 4	50.009	10.18	Corded Ware	OxA-31988	3979	30	human bone	direct			Sjögren et al. 2016; Nausch 1996		Supine right-flexed inhumation (juvenile) in W-E orientation, facing S. Grave goods: 1 beaker. From the fill: several sherds.		SG	-2509	-2566	-2466	-2576	-2355	-2521	-2565	-2471	-2573	-2463	103.6
373	RISE453	10	Main-Danube region	Germany	Bergrheinfeld	grave 5	50.009	10.18	Corded Ware	OxA-31948	4016	31	human bone	direct			Sjögren et al. 2016; Nausch 1996		Supine right-flexed inhumation (male, adult) in W-E orientation, facing S. Grave goods: 1 sherd, 1 stone flat axe, 1 flint flake.		SG	-2532	-2572	-2476	-2622	-2467	-2530	-2570	-2491	-2585	-2467	104.4
374	RISE459	10	Main-Danube region	Germany	Bergrheinfeld	grave 6	50.009	10.18	Corded Ware	OxA-31989	4064	30	human bone	direct			Sjögren et al. 2016; Nausch 1996		Right-flexed inhumation (infans), in W-E orientation. Grave goods: 1 beaker. From the fill: 1 sherd.		SG	-2607	-2662	-2496	-2846	-2475	-2566	-2618	-2497	-2664	-2476	107.5
375	RISE445	10	Main-Danube region	Germany	Bergrheinfeld	grave 7	50.009	10.18	Corded Ware	OxA-31879	4047	27	human bone	direct			Sjögren et al. 2016; Nausch 1996		Double grave (2 individuals). Individual 1: Left-flexed inhumation (infans II) in ENE-WSW orientation, facing S. Individual 2: Inhumation (neonate). Grave goods (overall): 1 miniature beaker.		Non-SG	-2563	-2622	-2494	-2832	-2472	-2545	-2586	-2491	-2624	-2478	107.8
376	RISE454	10	Main-Danube region	Germany	Bergrheinfeld	grave 9	50.009	10.18	Corded Ware	OxA-31949	3994	32	human bone	direct			Sjögren et al. 2016; Nausch 1996		Supine left-flexed inhumation (female, young adult) in NNE-SSW orientation, facing E. Grave goods: 1 beaker, remains of a blue-green substance towards the feet and the lower limbs, as well as smaller remains all over the abdomen. From the fill: pottery sherds, 1 flint flake, red clay.		SG	-2519	-2567	-2471	-2618	-2457	-2525	-2567	-2479	-2575	-2467	102.7
377		10	Main-Danube region	Germany	Engen-Anselfingen Breite	feature 46	47.8486	8.76396	Corded Ware	MAMS 18499	4055	18	human bone	direct			Merkl & Lechterbeck 2015; Ehrle et al. 2010	Human bone sample from individual 2	Double grave (2 individuals). Individual 1: Left-flexed inhumation in E-W orientation. Individual 2: Left-flexed inhumation in E-W orientation. Grave goods (overall): 1 double-perforated boar tusk.	Human bone sample from Individual 1: 4078±17 BP (MAMS-18500)	Non-SG	-2567	-2622	-2499	-2664	-2488	-2551	-2617	-2497	-2628	-2489	103.4
378		10	Main-Danube region	Germany	Engen-Anselfingen Breite		47.8486	8.76396	Corded Ware	R-combine	4097	13	human bone	direct			Merkl & Lechterbeck 2015; Ehrle et al. 2010		Right-flexed inhumation in W-E orientation. Grave goods: 1 double-perforated boar tusk.	Two dates on one individual: 4080±17 BP (MAMS-18501) and 4115±18 BP (MAMS-18502)	SG	-2669	-2835	-2580	-2846	-2574	-2629	-2659	-2577	-2842	-2504	104.8
379	UNTA121_FK61	10	Main-Danube region	Germany	Haunstetten – Unterer Talweg 121		48.3118	10.8897	Corded Ware	MAMS 23728	4234	24	human bone	direct	V2		Mittnik et al. 2019		Right-flexed inhumation in W-E orientation. Grave goods: 1 battle axe, 1 flint blade.		SG	-2846	-2897	-2785	-2906	-2704	-2794	-2891	-2705	-2903	-2695	58.6
380	UNTA89_FK231	10	Main-Danube region	Germany	Haunstetten – Unterer Talweg 89		48.3171	10.8888	Corded Ware	MAMS 23729	4155	23	human bone	direct	W3a1c		Mittnik et al. 2019		Right-flexed inhumation in W-E orientation, facing S, within a grave pit surrounded by a ring ditch. Grave goods: 1 stone flat axe.		SG	-2755	-2869	-2674	-2876	-2631	-2731	-2861	-2630	-2875	-2584	91.1
381		10	Main-Danube region	Germany	Hummetroth		49.7737	8.94536	Corded Ware	HD-22060	4131	23	human bone	direct			Wiermann 2004		Right-flexed inhumation (male, c. 50–70 y. o.) in SW-NE orientation. Grave goods: 1 beaker.		SG	-2732	-2856	-2630	-2869	-2584	-2694	-2818	-2580	-2862	-2577	89.3
382		10	Main-Danube region	Germany	Kelheim	grave 22	48.9155	11.8955	Corded Ware	OxA-32091	4143	29	human bone	direct			Heyd 2021; Furholt 2003; Engelhardt 1978, original publication of new date unknown!		Left-flexed inhumation (female, adult) in WNW-ESE orientation. Grave goods: 1 flint blade, 1 drilled animal tooth, 1 drilled bone plate, 1 drilled bone disc.	Old date: 4175±70 BP (Hv-8535)	SG	-2742	-2866	-2635	-2875	-2588	-2705	-2815	-2581	-2867	-2578	88.5
383		10	Main-Danube region	Germany	Kelheim	UF 15	48.9155	11.8955	Corded Ware	Hv-9225	3960	60	human bone	direct			Engelhardt 1978; Furholt 2003		Right-flexed inhumation (male, adult-mature) in WNW-ESE orientation. Grave goods: 1 retouched flint blade, 1 bone baton.		SG	-2459	-2571	-2348	-2627	-2213	-2515	-2570	-2466	-2622	-2407	116.2
384		10	Main-Danube region	Germany	Kümmersreuth		50.0453	11.0947	Corded Ware	KN-2400	3800	60	human bone	direct			Heyd 2000, 473; Pescheck 1975		Left-flexed inhumation in E-W orientation, facing S. Central grave of a barrow. Grave goods: 1 battle-axe, 1 flint blade.		SG	-2246	-2342	-2140	-2458	-2041	-2300	-2469	-2063	-2558	-2039	73.8
385	RISE333	10	Main-Danube region	Germany	Lauda-Königshofen	grave 14	49.5379	9.74073	Corded Ware	OxA-31062	4032	30	human bone	direct			Menninger 2008; Sjögren et al. 2016		Supine left-flexed inhumation (male, c. 18–25 y. o.) in W-E orientation. Grave surrounded by a circular ditch. Grave goods: 1 stone axe, 1 flint blade, 1 animal bone.		SG	-2545	-2579	-2477	-2627	-2469	-2536	-2577	-2491	-2618	-2472	107.7
386	RISE335	10	Main-Danube region	Germany	Lauda-Königshofen	grave 20	49.5379	9.74073	Corded Ware	OxA-31063	4004	29	human bone	direct			Menninger 2008; Sjögren et al. 2016	Human bone sample from individual 1	Double grave (2 individuals). Individual 1: Supine left-flexed inhumation (female, c. 35–45 y. o.) in E-W orientation. Individual 2: Loose skeletal remains of an inter-uterine/neonate individual. Grave goods (overall): 1 vessel, 1 flint blade, 1 bone awl, animal tooth pendants.		Non-SG	-2524	-2568	-2474	-2578	-2466	-2527	-2568	-2484	-2575	-2469	101.6
387	RISE336	10	Main-Danube region	Germany	Lauda-Königshofen	grave 21	49.5379	9.74073	Corded Ware	OxA-31064	3965	31	human bone	direct			Menninger 2008; Sjögren et al. 2016		Supine left-flexed inhumation (male, c. 25–30 y. o.) in NE-SW orientation, facing SE. Grave goods: 1 stone axe, 1 flint blade, 1 bone awl.		SG	-2487	-2567	-2459	-2574	-2348	-2515	-2564	-2466	-2573	-2455	110.1
388	RISE337	10	Main-Danube region	Germany	Lauda-Königshofen	grave 24	49.5379	9.74073	Corded Ware	OxA-31065	4023	31	human bone	direct			Menninger 2008; Sjögren et al. 2016		Supine right-flexed inhumation (male, c. 40–45 y. o.) in W-E orientation. Grave surrounded by a circular ditch with indications of a burnt wooden chamber. Grave goods: 2 stone axes, 1 bone awl, 1 bone tool.		SG	-2537	-2574	-2476	-2623	-2468	-2532	-2573	-2491	-2618	-2469	105.9
389	RISE338	10	Main-Danube region	Germany	Lauda-Königshofen	grave 25	49.5379	9.74073	Corded Ware	OxA-31066	4001	33	human bone	direct			Menninger 2008; Sjögren et al. 2016	Human bone sample from individual 2	Double grave (2 individuals). Individual 1: Loose skeletal remains (probably male, c. 9 y. o.) in N-S orientation. Individual 2: Left-flexed inhumation (female, c. 35–45 y. o.) in E-W orientation, facing S. Grave goods (overall): 1 beaker, 1 bone awl.		Non-SG	-2524	-2569	-2471	-2620	-2461	-2526	-2568	-2481	-2578	-2467	103.1
390	RISE343	10	Main-Danube region	Germany	Lauda-Königshofen	grave 54	49.5379	9.74073	Corded Ware	OxA-31067	4013	30	human bone	direct			Menninger 2008; Sjögren et al. 2016		Supine right-flexed inhumation (female, c. 40–45 y. o.) in W-E orientation, facing S. Grave surrounded by a circular ditch. Grave goods: 1 vessel, 2 flint blades, 1 animal bone.		SG	-2529	-2571	-2475	-2620	-2466	-2529	-2570	-2490	-2581	-2468	103.3
391	RISE331	10	Main-Danube region	Germany	Lauda-Königshofen	grave 9	49.5379	9.74073	Corded Ware	OxA-31175	4005	32	human bone	direct			Menninger 2008; Sjögren et al. 2016	Human bone sample from individual 1	Multiple grave (3 individuals). Individual 1: Supine left-flexed inhumation (female, c. 30–35 y. o.) in ENE-WSW orientation. Individual 2: Right-flexed inhumation (c. 4 y. o.) in W-E orientation. Individual 3: Right-flexed inhumation (c. 0–3 months) in E-W orientation. Grave with indications of a wooden chamber. Grave goods (overall): 2 vessels, 1 bone awl, animal bone.		Non-SG	-2526	-2569	-2474	-2620	-2462	-2527	-2569	-2485	-2579	-2467	102.9
392		10	Main-Danube region	Germany	Leinach 2016	feature 51	49.8542	9.80497	Corded Ware	MAMS-19696	4071	22	human bone	direct			Müller 2017; pers. comm. Bavarian Heritage Agency		Supine left-flexed inhumation (male, c. 35–45 y. o.) in W-E orientation, facing N. Grave goods: 1 flint dagger, 1 sandstone grindstone.		SG	-2613	-2630	-2501	-2844	-2493	-2577	-2618	-2501	-2668	-2491	103
393		10	Main-Danube region	Germany	Opferbaum		49.9242	10.0776	Corded Ware	KN-2164	3860	90	human bone	direct			Furholt 2003		Double grave (2 individuals). Individual 1: Right-flexed inhumation (male, c. 30 y. o.) in W-E orientation. Individual 2: Inhumation (c. 10–12 y. o.) in W-E orientation. Grave goods (overall): 1 amphora, 1 facetted battle axe, 1 bone awl.		Non-SG	-2321	-2462	-2205	-2572	-2039	-2456	-2571	-2427	-2623	-2137	68.3
394	RISE439	10	Main-Danube region	Germany	Poldering		48.6862	12.7728	Corded Ware	OxA-32092	4120	29	human bone	direct			Sjögren et al. 2016; Engelhardt et al. 2005		Right-flexed inhumation (adult) in SW-NE orientation. Grave goods: 1 vessel, 1 stone axe, 1 flint blade.		SG	-2718	-2853	-2624	-2868	-2578	-2667	-2740	-2575	-2861	-2501	90.9
395		10	Main-Danube region	Germany	Stetten	grave 3	48.022	8.87298	Corded Ware	Hd-14232-13797	4155	40	human bone	direct			Dehn 1991; Wahl et al. 1990; Furholt 2003; Heyd 2000, 472; Heyd 2021		Double grave (2 individuals). Individual 1: Left-flexed inhumation (female, c. 30 y. o.) in E-W orientation. Individual 2: Right-flexed inhumation (neonate) in E-W orientation. Grave surrounded by a circular ditch. Grave goods (overall): 1 beaker, 1 flint blade, 1 whetstone, 2 bone tips, 1 sheep metacarpal bone.		Non-SG	-2747	-2872	-2669	-2882	-2585	-2704	-2809	-2579	-2872	-2576	86.7
396		10	Main-Danube region	Germany	Tauberbischofsheim-Dittigheim	grave 17	49.609	9.67367	Corded Ware	HD-14009-13748	4015	25	human bone	direct			Furholt 2003	Human bone sample from individual 1	Double grave (2 individuals). Individual 1: Supine right-flexed inhumation (probably female, c. 30–40 y. o.) in S-N orientation. Individual 2: Poorly preserved right-flexed inhumation (c. 15–17 y. o.) in S-N orientation. Grave goods (overall): 1 beaker, 2 chert flakes, 1 bone point, 1 ornamented and perforated shell disc.		Non-SG	-2527	-2571	-2476	-2580	-2468	-2528	-2569	-2491	-2577	-2472	101.9
397		10	Main-Danube region	Germany	Tauberbischofsheim-Dittigheim	grave 20	49.609	9.67367	Corded Ware	HD-14010-13871	4050	25	human bone	direct			Furholt 2003; Dresely & Müller 2001, 293	Human bone sample from individual 1	Multiple grave (4 individuals). Individual 1: Left-flexed inhumation (male, c. 20–30 y. o.) in E-W orientation. Individual 2: Left-flexed inhumation (c. 4–8 y. o.) in E-W orientation. Individual 3: Inhumation (c. 6–9 months) in W-E orientation. Individual 4: Right-flexed inhumation (c. 2–4 y. o.) in W-E orientation. Grave with indications of a wooden chamber. Grave goods (overall): 2 chert scrape…		Non-SG	-2566	-2622	-2495	-2831	-2473	-2547	-2612	-2493	-2625	-2480	107
398		10	Main-Danube region	Germany	Tauberbischofsheim-Dittigheim	grave 21	49.609	9.67367	Corded Ware	HD-14011-13896	3905	35	human bone	direct			Furholt 2003	Human bone sample from individual 1	Multiple grave (3 individuals). Individual 1: Right-flexed inhumation (c. 13–16 y. o.) in NE-SW orientation. Individual 2: Left-flexed inhumation (probably male, c. 7–8 y. o.) in ENE-WSW orientation. Individual 3: Right-flexed (?) inhumation (c. 3 y. o.) in NE-SW orientation. Grave goods (overall): 1 beaker.		Non-SG	-2386	-2463	-2344	-2474	-2236	-2449	-2557	-2412	-2569	-2300	85.9
399		10	Main-Danube region	Germany	Tauberbischofsheim-Dittigheim	grave 6	49.609	9.67367	Corded Ware	HD-14008-13651	4010	45	human bone	direct			Furholt 2003	Human bone sample from individual 1	Multiple grave (3 individuals). Individual 1: Right-flexed inhumation (male, c. 20-30 y. o.) in SW-NE orientation. Individual 2: Inhumation (Infans I) in SW-NE orientation. Individual 3: Inhumation (Infans I) in NE-SW orientation. Grave goods: 1 beaker, 1 footed-bowl, fragments of 1 further bowl, 2 stone axes, 1 flint arrowhead, 1 bone chisel.		Non-SG	-2538	-2573	-2471	-2840	-2352	-2533	-2570	-2489	-2618	-2464	112.9
400		10	Main-Danube region	Germany	Tauberbischofsheim-Gärtnerei Scheuermann	grave 2	49.6327	9.66653	Corded Ware	KN-3313	4190	84	human bone	direct			Furholt 2003	Human bone sample from individual 1	Double grave (2 individuals). Individual 1: Supine left-flexed inhumation (male, c. 20-30 y. o.) in N-S orientation. Individual 2: Inhumation (female, c. 20-30 y. o.), disarticulated. Grave goods (overall): 1 beaker, 1 rectangular stone axe, 1 flint blade fragment, 1 flint flake, 1 piece of silex, 1 bone point, 1 bone chisel.		Non-SG	-2755	-2892	-2636	-3007	-2494	-2663	-2802	-2498	-2879	-2490	81.1
401		10	Main-Danube region	Germany	Tauberbischofsheim-Impfingen	grave 10	49.6247	9.6628	Corded Ware	KN-3310	3720	84	human bone	direct			Furholt 2003		Left-flexed inhumation (male, c. 30–40 y. o.) in N-S orientation. Grave goods: 1 beaker, 1 stone axe, 1 bone point, 1 bone chisel.		SG	-2130	-2281	-1977	-2441	-1891	-2237	-2466	-2041	-2563	-2016	87.1
402		10	Main-Danube region	Germany	Tauberbischofsheim-Impfingen	grave 20	49.6247	9.6628	Corded Ware	KN-3312	3700	78	human bone	direct			Furholt 2003	Human bone sample from individual 1	Multiple grave (3 individuals). Individual 1: Supine left-flexed inhumation (male, adult) in ENE-WSW orientation. Individual 2: Supine left-flexed inhumation (probably male, adult-mature) in ENE-WSW orientation. Individual 3: Right-flexed inhumation (probably male, c. 10–14 y. o.) in SW-NE orientation. Grave goods (overall): 1 beaker, 1 footed-bowl, 1 miniature bowl, 2 further vessels, 1 stone ax…		Non-SG	-2100	-2202	-1973	-2342	-1885	-2207	-2460	-2045	-2470	-2009	87.2
403		10	Main-Danube region	Germany	Tauberbischofsheim-Impfingen	grave 22	49.6247	9.6628	Corded Ware	KN-3309	3860	84	human bone	direct			Furholt 2003		Supine left-flexed inhumation (male, c. 40–50 y. o.) in NE-SW orientation. Grave goods: A few sherds, 2 stone axes.		SG	-2321	-2460	-2206	-2570	-2042	-2450	-2570	-2421	-2617	-2139	67.4
404		10	Main-Danube region	Germany	Tauberbischofsheim-Impfingen	grave 8	49.6247	9.6628	Corded Ware	KN-3308	3910	81	human bone	direct			Furholt 2003		Supine (?) left-flexed inhumation (male, c. 30–40 y. o.) in NE-SW orientation. Grave goods: 1 beaker, 2 stone axes.		SG	-2385	-2556	-2236	-2622	-2142	-2493	-2571	-2447	-2634	-2204	82.3
405	RISE434, RISE435, RISE436	10	Main-Danube region	Germany	Tiefbrunn	grave 3	48.932	12.259	Corded Ware	UBA-27948	4124	31	human bone	direct	U5b1c2	R1b1	Allentoft et al. 2015; Schröter 2001	Human bone sample from individual 3	Multiple grave (3 individuals). Individual 1: Right-flexed inhumation (probably female, young adult) in NW-SE orientation, facing SW. Individual 2: Left-flexed inhumation (c. 4 y. o.) in NW-SE orientation, facing NE. Individual 3: Right-flexed inhumation (male, adult) in NW-SE orientation, facing SW. Indications of successive deposition. Grave goods: 1 flint blade, 1 antler pin.	Human bone sample from ind. 1: 4161±34 (UBA-27946); human bone sample from ind. 2: 4094±33 (UBA-27947)	Non-SG	-2722	-2857	-2625	-2869	-2579	-2672	-2744	-2575	-2862	-2502	89.8
406		10	Main-Danube region	Germany	Trieching 1		48.7422	12.6665	Corded Ware	Hv-9767	3715	40	human bone	direct			Heyd 2000, 472; Heyd 2000, 62, 82		Supine-flexed inhumation (male, adult) in W-E orientation. Grave goods: 1 beaker, 1 battle-axe, 1 flint dagger. From the humus layer: 1 stone axe.		SG	-2108	-2195	-2036	-2276	-1977	-2174	-2274	-2045	-2456	-2024	80.2
407	RISE440	10	Main-Danube region	Germany	Wolkshausen	grave 9	49.6257	9.97921	Corded Ware	UBA-27949	3968	33	human bone	direct			Sjögren et al. 2016; Nausch 1996		Right-flexed inhumation (male, adult) in W-E orientation. Grave goods: A few pottery sherds, 1 stone flat axe, 1 flint flake, 1 flint blade, 1 hammer stone, 3 bone implements, a few animal bones.		SG	-2490	-2568	-2460	-2575	-2348	-2516	-2565	-2467	-2575	-2455	110.8
408		11	North-West European Plain	Denmark	Drenghøj (sb. 89), Mors, Thisted	NM A 18859-67; Kat. nr. 21 (Hübner), Grab 1	56.9221	8.86751	Single Grave Culture	K-4270	3990	60	charcoal	direct			Hübner 2005, 847-848; Hansen 1996; Vandkilde 1996	Charcoal (Quercus) from E-end (entrance/door) of wooden grave chamber	Double grave (2 individuals). Central grave in barrow, with a trapezoidal wooden plank chamber, oriented along the ENE-WSW axis. In the western part, poorly preserved skeletal remains and tooth enamel from two individuals, likely in E(NE)-W(SW) orientation. Grave goods (overall): 12 amber beads. From mixed layer above the grave, 1 battle axe and pottery sherds which seem to have been ploughed up …	Second charcoal sample (Quercus) from E-end (entrance/door) of wooden grave chamber: 4100±85 BP (K-4269)	Non-SG	-2513	-2620	-2357	-2842	-2296	-2535	-2572	-2471	-2668	-2415	122.6
409		11	North-West European Plain	Denmark	Egebjerg (sb. 30), Viborg		56.417	9.017	Single Grave Culture	K-3232	3990	85	charcoal	direct			Vandkilde 1996; Tauber 1986	Charcoal from trapezoidal coffin	Single grave (probable inhumation) in grave with trapezoidal coffin. Grave goods: 1 battle axe, 1 flint blade, 1 amber bead		SG	-2519	-2628	-2345	-2865	-2209	-2552	-2589	-2462	-2837	-2405	126.3
410		11	North-West European Plain	Denmark	Emmelev Mølle, Odense		55.5327	10.3834	Single Grave Culture	K-4533	4010	60	charcoal	direct			Vandkilde 1996; Tauber 1986	Charcoal from plank of frame, directly associated with the grave	Single grave (probable inhumation) with wooden funerary structure. Grave goods: 1 battle axe, 1 axe, 1 beaker.		SG	-2549	-2623	-2463	-2852	-2343	-2547	-2576	-2474	-2830	-2440	120.4
411		11	North-West European Plain	Denmark	Engedal (sb. 51), Viborg		56.4237	9.10582	Single Grave Culture	K-2499	4140	70	charcoal	direct			Vandkilde 1996; Malmros & Tauber 1977	Charcoal from lid of coffin (plank A) of lowermost grave in mound	Single grave (probable inhumation) with wooden coffin. Primary grave in barrow. Grave goods: 1 flint blade	Second charcoal sample from lid of coffin: 4160±85 BP (K-2500); third charcoal sample from corner post/side plank: 4240±90 BP (K-2501)	SG	-2720	-2869	-2629	-2892	-2497	-2666	-2762	-2502	-2858	-2491	91.9
412		11	North-West European Plain	Denmark	Gabøl (sb. 208), Haderslev	HAM 6320-33; Kat. nr. 1518, grave 1a (Hübner); grav 13	55.2537	9.15453	Single Grave Culture	K-2712	3940	80	charcoal	direct			Hübner 2005, 1415-1417; Vandkilde 1996; Tauber 1986	Charcoal from bottom plank of wooden coffin.	Soil silhouette of a right-flexed inhumation in NW-SE orientation. Central stone package grave in barrow with ring ditch, containing the remains of a wooden plank coffin. In a distance of 25 cm another grave, which is seen as possible extension of the same grave. Grave goods (overall): 2 battle axes, 2 amber beads		unknown	-2429	-2568	-2299	-2835	-2149	-2522	-2573	-2456	-2666	-2371	102.3
413		11	North-West European Plain	Denmark	Gabøl (sb. 224), Haderslev	HAM Journ. Nr. 406, inv. nr. 21884-93. NM Journ. Nr. 1067/1; Kat. nr. 1519 (Hübner)	55.2537	9.15453	Single Grave Culture	K-1843	4080	100	charcoal	direct			Hübner 2005, 1417; Vandkilde 1996; Malmros & Tauber 1977; Tauber 1973; Tauber 1986	Charcoal from base of grave	Single grave (probable inhumation), oriented along the NW-SE axis, surrounded by a circular ditch. Grave goods: 1 battle axe, 1 retouched flint blade		SG	-2650	-2862	-2490	-2896	-2349	-2610	-2664	-2472	-2843	-2461	108
414	RISE1283	11	North-West European Plain	Denmark	Gjerrild (sb. 9), Randers	NM A 44572-78a	56.5034	10.848	Single Grave Culture	UBA-36754	3950	31	human bone	direct	HV0		Egfjord et al. 2021	Human bone sample from individual 1. Individual with completely terrestrial diet	Multiple grave (10 individuals). Dated CW-individual was a right-flexed inhumation (female, 20-25 y. o.) in NW-SE orientation. Stone cist grave, oriented along the NW-SE axis. Grave goods (overall): 2 beaker, 1 flint axe, 2 arrowheads, 2 amber beads.	Bone from individual 5 (RISE1281), affected by lactation: 3790±34 BP (UBA-36753) ; bone from individual 6 (RISE073), limited marine signal: 3920±27 BP (OxA-28271); Two human bone samples from individual 7 (RISE 1415/RISE 432), with limited marine signal: 3843±30 BP (OxA-32087) and 3906±28 BP (OxA-32088); bone from individual 8 (RISE1280), affected by lactation: 4007±36 BP (UBA-36752)	Non-SG	-2453	-2563	-2352	-2571	-2310	-2502	-2563	-2459	-2573	-2409	107.5
415		11	North-West European Plain	Denmark	Hald (sb. 45), Viborg	VSM 671 C. NM Fundber. Nr. 4262, Journ. Nr. 1141/70; Kat. nr. 268, grave 3 (Hübner)	56.5847	9.21242	Single Grave Culture	K-1831	3910	100	charcoal	direct			Hübner 2005, 942-944; Hansen 1996; Vandkilde 1996; Malmros & Tauber 1977; Tauber 1973	Charcoal (Quercus) from wooden chamber	Multiple grave (at least 2 individuals). Soil silhouettes and tooth enamel of two inhumations in W-E orientation. Additional tooth enamel at the N edge. Grave with wooden chamber and foundation ditch. Grave goods (overall): 2 battle axes, 16 amber beads. In the grave fill: pottery sherds.		Non-SG	-2390	-2563	-2209	-2842	-2044	-2524	-2574	-2449	-2736	-2364	89.3
416		11	North-West European Plain	Denmark	Hjordkjær (sb. 84), Åbenrå	HAM 1005 x 8-18. NM Journ. Nr. 2899/79; Kat. nr. 1542, Grab 1 (Hübner)	55.5423	8.71842	Single Grave Culture	K-3229	4060	65	charcoal	direct			Hübner 2005, 1429; Vandkilde 1996; Tauber 1986	Charcoal from bottom of grave	Single grave (probable inhumation), oriented along the NW-SE axis. Grave with stone frame and surrounded by eight post holes in square arrangement. Grave goods: 3 beakers, 2 battle axes, 1 flint axe, 1 flint arrowhead.		SG	-2634	-2841	-2476	-2870	-2465	-2593	-2627	-2478	-2844	-2463	109.4
417		11	North-West European Plain	Denmark	Kærgård, Døstrup Parish, Ålborg	ÅHM Journ. Nr. 1474. NM Journ. Nr. 543/71 and 6853/88; Kat. nr. 62 (Hübner)	56.7007	9.74045	Single Grave Culture	K-4705	4050	60	charcoal	direct			Hübner 2005, 868-869; Hansen 1996; Vandkilde 1996, Tauber 1987	Charcoal (Quercus) from foundation pit of a horse shoe grave	Horse-shoe grave under a barrow, oriented along the NW-SE axis, with a probable entrance to the SE. Grave goods: 2 sherds, 1 battle axe, 4 amber beads, 1 amber pendant, further amber fragments (including 1 ring fragment).		SG	-2616	-2835	-2473	-2868	-2462	-2580	-2613	-2478	-2841	-2462	112.1
418		11	North-West European Plain	Denmark	Kjeldgård, Bakgård, Mound 4, Ålborg	VMÅ Journ. Nr. 11. NM Journ. Nr. 2481/78; Kat nr. 141 (Hübner), Grab 2	56.7947	9.05938	Single Grave Culture	K-3625	4000	85	charcoal	direct			Hübner 2005, 898-899; Hansen 1996; Vandkilde 1996; Tauber 1986	Charcoal (Corylus avel.) from bottom of grave chamber	Single grave (probable inhumation) in E-W oriented horseshoe-shaped grave under barrow with opening to the E. Remains of wooden plank walls and charcoal, as well as stone packages along the sides. A charcoal layer in the centre of the grave pit, containing tooth enamel of one inhumation. Grave goods: 1 battle-axe, 1 amber bead. In the eastern entrance another battle-axe.	Second charcoal sample (Quercus) from western gable of wooden cist (inside the grave): 4100±85 BP (K-3626)	SG	-2537	-2830	-2349	-2868	-2239	-2557	-2590	-2463	-2834	-2410	127.2
419		11	North-West European Plain	Denmark	Kragehøj (sb. 13), Volstrup, Ålborg	ÅHM 727. NM Journ. Nr. 5606/64; Kat. nr. 119b (Hübner)	56.9357	9.75311	Single Grave Culture	K-4022	3910	85	charcoal	direct			Hübner 2005, 888; Hansen 1996; Vandkilde 1996; Tauber 1986	Charcoal (Quercus) from NE-part of floor in wooden cist	Multiple grave (at least 8 individuals). Tooth enamel remains indicate at least 8 inhumations. Grave in a barrow with a N-S oriented wooden chamber (with antechamber and entrance in the S). Grave goods (overall): 2 beakers, 1 vessel, 1 battle axe, 2 axes, 1 flint blade, 1 amber pendant, and amber beads.		Non-SG	-2386	-2558	-2235	-2628	-2137	-2512	-2572	-2447	-2663	-2362	84.4
420		11	North-West European Plain	Denmark	Lille Hamborg (sb. 117), Ringkøbing	HEM 1721. NM Journ. Nr. 1781/76; Kat. nr. 972 (Hübner)	56.1049	8.93639	Single Grave Culture	K-2711	3970	90	charcoal	direct			Hübner 2005, 1203; Vandkilde 1996; Malmros & Tauber 1977; Rostholm 1977	Charcoal (Quercus) from wooden lid of plank coffin	Single grave (probable inhumation) with remains of wooden coffin in barrow. Grave goods: 2 battle axes, 1 flint blade, 2 amber discs	Second charcoal sample from wooden lid of plank coffin: 4000±90 BP ( K-2710)	SG	-2484	-2619	-2301	-2859	-2202	-2544	-2584	-2457	-2835	-2396	120.3
421		11	North-West European Plain	Denmark	Løgstrup (sb. 21), Viborg	VSM 75 D. NM Fundber. Nr. 4377, Journ. Nr. 1201/72; Kat. nr. 442, Grab 1 (Hübner)	56.5103	9.33538	Single Grave Culture	K-2185	4100	100	charcoal	direct			Hübner 2005, 993; Vandkilde 1996; Malmros & Tauber 1977	Charcoal from grave 1	Double grave (2 individuals). At the level of the old surface under a barrow, scarce skeletal remains and tooth enamel of probably two inhumations in SW-NE orientation. Grave goods (overall): 1 battle axe, 1 transverse flint arrowhead, c. 160 amber beads, 1 flint bead.		Non-SG	-2672	-2866	-2500	-2908	-2352	-2620	-2677	-2476	-2840	-2465	102.8
422		11	North-West European Plain	Denmark	Løgumgårde	grave 2, HAM4214	55.0899	8.92508	Single Grave Culture	AAR-10038	3974	46	charcoal	direct			Christiansen 2006; Nielsen & Johannsen 2023	Charcoal, which preserved in axe shaft-hole	Single grave (probable inhumation), oriented along the N-S axis. Grave with traces of a wooden coffin and stone packing in a barrow, surrounded by a circular ditch. Potential double grave? Grave goods: 2 battle-axes, 1 mace head.	Second date from charcoal which preserved in axe shaft hole: 3985±60 BP (AAR-10039)	unknown	-2488	-2573	-2456	-2621	-2305	-2519	-2569	-2468	-2620	-2432	117.9
423		11	North-West European Plain	Denmark	Møllehøj, Fur, Viborg Amt	FUM 141x18	56.8268	9.01909	Single Grave Culture	AAR-4992	4135	45	charcoal	direct			Heinemeier & Rud 2000, 307	Charcoal from wooden grave construction	Single grave (probable inhumation) with wooden coffin. Grave goods:	Additional date on charcoal from the wooden grave construction: 4215±45 BP (AAR-4991)	SG	-2728	-2866	-2628	-2875	-2580	-2688	-2756	-2577	-2863	-2502	94.1
424		11	North-West European Plain	Denmark	Pilgård, Lustrup, Skarrild Overby (sb. 37), Hügel 15, Ringkøbing	NM A 12436-45, B 5839-31. HEM 1919. NM 2424/78; Kat. nr. 981, Grab 1 (Hübner)	55.9953	8.8931	Single Grave Culture	K-2933	4140	85	charcoal	direct			Hübner 2005, 1209-1211	Charcoal from twigs and branches from base of plank coffin	Single grave (probable inhumation): 1 battle axe, 1 flint blade	Two charcoal samples from western part of plank coffin: 4200±85 BP (K-2930) and 4240±85 BP (K-2931); one charcoal sample from eastern part of plank coffin: 4180±85 BP (K-2932); second charcoal samples from bottom of grave: 4160±85 BP (K-2934)	SG	-2713	-2873	-2624	-2900	-2488	-2653	-2751	-2497	-2846	-2476	93.1
425		11	North-West European Plain	Denmark	Pilgård, Skarrild Overby (sb. 33), Ringkøbing	HEM 1918. NM 2434/78; Kat. nr. 977 Grab 1 (Hübner)	55.9938	8.87781	Single Grave Culture	K-2966	4190	90	charcoal	direct			Hübner 2005, 1206-1207; Vandkilde 1996	Charcoal from lid of coffin	Right-flexed inhumation in a central grave of a barrow. Grave goods: 1 battle axe, 1 flint blade, 1 flint scraper, and 2 amber discs. In the fill: 1 flint blade, 1 flint scraper.	Second charcoal sample from lid of coffin: 4210±65 BP (K-2965)	SG	-2756	-2894	-2633	-3011	-2492	-2679	-2788	-2574	-2871	-2491	93.2
426		11	North-West European Plain	Denmark	Refshøjgård I, Folby sogn sb. 35	FHM 4264, grave F	56.2414	10.0254	Single Grave Culture	AAR-7028	4140	50	charcoal	direct			Heinemeier 2002, 288; Klassen 2005	Charcoal from charred planks of coffin in lower grave in barrow	Soil silhouette of a right-flexed inhumation, possibly wrapped in a bag or shroud of skin inside a coffin, within a lower grave in a barrow. Grave goods: 1 beaker, 1 flint axe, 1 decayed organic object, 1 quern stone found among the stone base of the grave (possibly supporting the coffin).	Second charcoal sample: 4175±50 BP (AAR-7029)	SG	-2730	-2866	-2631	-2879	-2579	-2687	-2761	-2577	-2864	-2501	93.4
427		11	North-West European Plain	Denmark	Sevel, Hellesø (sb. 365), Ringkøbing	HOL 15.079. NM 1211/72, grave D; Kat. nr. 947, Grab 2 (Hübner)	56.457	8.86994	Single Grave Culture	K-2298	4050	100	charcoal	direct			Hübner 2005, 1194-1195; Vandkilde 1996; Malmros & Tauber 1977	Charcoal from grave 2	Single grave (probable inhumation) in E-W orientation in a barrow. Grave goods: 1 (globular) amphora and 4 amber beads		SG	-2613	-2851	-2468	-2885	-2307	-2592	-2638	-2467	-2846	-2450	117.4
428		11	North-West European Plain	Denmark	Sjørup Plantage (sb. 125), Hügel 1, Viborg	NM Journ. Nr. 1510/76; Kat. nr. 264a (Hübner)	56.4191	9.07575	Single Grave Culture	K-3248	4040	85	charcoal	direct			Hübner 2005, 941; Vandkilde 1996	Charcoal from trapezoidal wooden coffin	Right-flexed inhumation in W-E orientation. Grave in a barrow that was surrounded by a stone circle. Grave goods: 1 battle axe, 1 flint blade.	Four further charcoal samples from wooden coffin: 4050±80 BP (K-3246); 4110±85 BP (K-3247); 4060±85 BP (K-3249); 4240±85 BP (K-3250)	SG	-2604	-2846	-2466	-2876	-2346	-2582	-2620	-2471	-2844	-2450	119.3
429		11	North-West European Plain	Denmark	Skarrild Mose, Skarrild Overby (sb. 46), Hügel 7, Ringkøbing	HEM 1510. NM 816/73; Kat. nr. 983 (Hübner), grave 1	55.9832	8.86859	Single Grave Culture	K-2181	3980	100	charcoal	direct			Hübner 2005, 1211-1212; Rostholm 1977; Vandkilde 1996; Tauber 1986	Charcoal from lid of coffin	Single grave (probable inhumation), oriented along the E-W axis, with remains of a wooden coffin in centre of a barrow. Grave goods: 1 battle axe	Second charcoal sample from the original surface level underneath the grave, and thus not directly associated with the grave: 4110±100 BP (K-2180)	SG	-2503	-2628	-2299	-2867	-2204	-2555	-2610	-2458	-2836	-2401	122.8
430		11	North-West European Plain	Denmark	Skarrild Mose, Skarrild Overby (sb. 49), Hügel 6, Ringkøbing	HEM 1564. NM 1222/75; Kat. nr. 984 (Hübner)	55.9832	8.86859	Single Grave Culture	K-2807	3980	90	charcoal	direct			Hübner 2005, 1212; Rostholm 1977; Vandkilde 1996; Tauber 1986	Charcoal from lid of plank coffin	Single grave (probable inhumation), oriented along the E-W axis, with remains of wooden coffin in centre of a barrow. Grave goods: 1 battle axe	Second charcoal sample from lid of plank coffin: 4070±90 BP (K-2806)	SG	-2502	-2624	-2310	-2864	-2205	-2549	-2586	-2458	-2838	-2399	124
431		11	North-West European Plain	Denmark	Skarrild Mose, Skarrild Overby (sb. 95), Hügel 11, Ringkøbing	HEM 1523. NM Journ. Nr. 1207/75; Kat. nr. 990 (Hübner)	55.9832	8.86859	Single Grave Culture	K-2442	4040	100	charcoal	direct			Hübner 2005, 1213-1214; Rostholm 1977; Vandkilde 1996; Malmros & Tauber 1977	Charcoal from N-side of the lid of a wooden plank coffin	Soil silhouette of a right-flexed inhumation in a barrow with a ring ditch. Grave goods: 1 battle axe, 1 flint blade, 2 amber discs.	Second charcoal sample from S-side of wooden plank coffin: 4130±100 BP (K-2441); Third charcoal sample from bottom of wooden plank coffin: 4050±100 BP (K-2443)	SG	-2599	-2851	-2464	-2881	-2301	-2587	-2633	-2467	-2847	-2442	120.2
432		11	North-West European Plain	Denmark	Skringstrup (sb. 16), Viborg	VSM 698 C. NM Fundber. Nr. 4113, Journ. Nr. 1012/71; Kat. nr. 454 (Hübner)	56.5838	9.44336	Single Grave Culture	K-1925	4000	100	charcoal	direct			Hübner 2005, 998; Vandkilde 1996; Malmros & Tauber 1977	Charcoal (Quercus) from concentration in grave	Single grave (probable inhumation), oriented along the ESE-WNW axis, with remains of a burnt wooden coffin in centre of a barrow. Potential double grave due to the large size of the grave pit. Grave goods (overall): 1 battle axe, c. 250 amber beads.		unknown	-2537	-2838	-2345	-2873	-2210	-2565	-2614	-2464	-2839	-2411	126.1
433		11	North-West European Plain	Denmark	Sønder-Ønlev (sb. 14), Hjortkær, Åbenrå	HAM 20709-728, C8394-426, C8832-42. NM 20652a-d; Kat. nr. 1544, Grab 1 (Hübner)	55.0347	9.28893	Single Grave Culture	K-3245	4020	85	charcoal	direct			Hübner 2005, 1431-1433; Vandkilde 1996; Tauber 1986	Charcoal from plank coffin	Soil silhouette of right-flexed inhumation in SW-NE orientation. Primary grave within a barrow featuring a stone circle and a stone heap. Grave goods: 1 battle axe with traces of a wooden shaft.		SG	-2572	-2847	-2456	-2872	-2299	-2569	-2609	-2468	-2842	-2433	125.2
434		11	North-West European Plain	Denmark	Sønder-Tranders, Ålborg	ÅHM 691 x 1-11. NM Fundber. Nr. 4485; Kat. nr. 43 (Hübner)	57.014	9.9819	Single Grave Culture	K-3472	3980	85	charcoal	direct			Hübner 2005, 859; Hansen 1996; Vandkilde 1996; Tauber 1986	Charcoal from posthole in wooden chamber	Multiple grave (3 individuals). Preserved soil silhouettes of three individuals in a barrow grave, oriented along the N-S axis. Grave goods: 1 battle axe, 8 flint arrowheads.		Non-SG	-2501	-2623	-2343	-2859	-2206	-2546	-2582	-2461	-2836	-2401	123.9
435		11	North-West European Plain	Denmark	Tastum (sb. 106), Lærkeborg, Viborg	SMS 107 A. NM Fundber. Nr. 4394, Journ. Nr. 1877/77; Kat. nr. 222, grave 1 (Hübner)	56.5031	9.05742	Single Grave Culture	K-2672	3980	65	charcoal	direct			Hübner 2005, 922-923; Vandkilde 1996; Malmros & Tauber 1977	Charcoal from area close to the battle axe in the grave (presumably sapwood from a larger stem)	Single grave (probable inhumation) with remains of tooth enamel of a probable inhumation in W-E orientation. Primary grave with stone frame in barrow. Grave goods: 1 battle axe		SG	-2495	-2579	-2349	-2845	-2238	-2532	-2573	-2468	-2667	-2406	123.5
436		11	North-West European Plain	Denmark	Veldbækgård, Veldbæk (sb. 254), Ribe	ESM 140. NM Journ. Nr. 5071/83; Kat. nr. 1267 (Hübner)	55.4702	8.51881	Single Grave Culture	K-2118	4150	100	charcoal	direct			Hübner 2005, 1328; Vandkilde 1996; Malmros & Tauber 1977	Charcoal from below/between stone pavement	Crouched inhumation in W-E orientation. Grave with stone package, indications of wooden construction and surrounding circular ditch with postholes in former barrow. Grave goods: 1 battle axe, 2 flint axes.		SG	-2718	-2879	-2623	-3002	-2465	-2649	-2743	-2495	-2850	-2472	95.5
437		11	North-West European Plain	Denmark	Vester Egebjerg, Ejsing, Ringkøbing Amt		56.5386	8.79963	Single Grave Culture	AAR-6114	3975	55	charcoal	direct			Heinemeier 2002, 289	Charcoal from coffin plank in oldest grave of barrow	Single grave (probable inhumation) in barrow. Grave goods: unspecified, but typical for Single Grave Culture		SG	-2486	-2575	-2352	-2630	-2293	-2524	-2571	-2467	-2626	-2410	121
438		11	North-West European Plain	Denmark	Vester Nebel (sb. 15), Vejle	FHM 1595; Kat. nr. 769 (Hübner)	55.5663	9.40592	Single Grave Culture	K-1582	4150	100	charcoal	direct			Hübner 2005, 1123-1124; Vandkilde 1996; Malmros & Tauber 1977; Tauber 1973	Charcoal of charred hazel twigs from bottom of grave	Central grave with indications of a wooden chamber, with stones heaped on top, surrounded by a ring ditch. Grave goods: 2 battle axes, 2 flint axes, 3 grindstone fragments, 1 flint blade, 1 amber ring, 1 amber disc. In the grave fill: 4 pottery sherds.		SG	-2718	-2879	-2623	-3002	-2465	-2648	-2741	-2494	-2850	-2472	95.3
439		11	North-West European Plain	Denmark	Volstrup (sb. 12), Ålborg	ÅHM 727. NM Journ. Nr. 5606/64; Kat. nr. 119a (Hübner)	56.9555	9.77632	Single Grave Culture	K-4023	3920	85	charcoal	direct			Hübner 2005, 887-888; Hansen 1996; Vandkilde 1996; Tauber 1986	Charcoal from wall of wooden chamber	Multiple grave (at least 4 individuals). At least 3 individuals placed in W-E orientation, potentially in supine-extended body position. Indications suggest that one of the individuals was interred later than the others. Rectangular grave in a barrow with a N-S oriented wooden chamber (and antechamber). Grave goods (overall): 1 battle axe, 3 flint axes, 3 flint arrowheads.		Non-SG	-2400	-2566	-2238	-2662	-2140	-2517	-2572	-2449	-2666	-2369	90.2
440		11	North-West European Plain	Denmark	West Himmerland Airport, Mound 3, Ålborg	VMÅ Journ. Nr. 49; Kat. nr. 138 (Hübner), central grave	56.85	9.45	Single Grave Culture	K-3628	4010	85	charcoal	direct			Hübner 2005, 896; Hansen 1996; Vandkilde 1996	Charcoal from floor of wooden cist	Single grave (probable inhumation), oriented along the ESE-WNW axis, with remains of a wooden cist in centre of a barrow. Grave goods: 1 battle axe, 1 thin-butted flint axe, 2 amber rings	Second charcoal sample from walls of wooden cist: 4030±85 BP (K-3627)	SG	-2555	-2841	-2352	-2869	-2294	-2563	-2612	-2467	-2840	-2421	126.8
441		11	North-West European Plain	Germany	Borken-Wasserstiege		51.8425	6.87322	Corded Ware	GrN-7518	4170	45	charcoal	direct			Nahrendorf 2018, 38; Lanting & Van der Plicht 2000, 80; see also Deiters 2000, 51-2 tafel 18, Grab 1A,1B (unpubl. MA thesis)	Charcoal from wooden grave construction	Single grave (probable inhumation), oriented along the E-W axis. Grave with traces of wooden construction in a barrow. Grave goods: 1 beaker (all-over ornamented).		SG	-2755	-2877	-2675	-2889	-2587	-2718	-2802	-2631	-2874	-2578	93.5
442		11	North-West European Plain	Germany	Bülstedt	barrow 69, 'Untergrab'	53.2131	9.15162	Single Grave Culture	Hv. 22262	4185	55	wood	direct			Jacob-Friesen 1999, 143	Wood from wooden coffin	Single grave (probable inhumation), oriented along the SE-NW axis. Grave with traces of wooden coffin in a barrow. Grave goods: 1 beaker, 1 battle axe, 1 stone flat axe, 1 flint flake.		SG	-2759	-2885	-2675	-2900	-2584	-2716	-2805	-2630	-2876	-2576	91.8
443		11	North-West European Plain	Germany	Bülstedt	barrow 70, 'Bodengrab'	53.2131	9.15162	Single Grave Culture	Hv. 22263	4105	60	wood	direct			Jacob-Friesen 1999, 143	Wood from grave construction	Single grave (probable inhumation) with indications of wooden construction in a barrow. Grave goods: 1 beaker.		SG	-2692	-2858	-2575	-2878	-2492	-2640	-2745	-2496	-2847	-2477	95.5
444		11	North-West European Plain	Germany	Bülstedt	barrow 72, 'Untergrab B'	53.2131	9.15162	Single Grave Culture	Hv. 22264	4160	55	wood	direct			Jacob-Friesen 1999, 143	Wood from grave construction of 'Untergrab B'	Single grave (probable inhumation), oriented along the SW-NE axis. Grave with traces of wooden construction in a barrow. Grave goods: 1 beaker.		SG	-2742	-2876	-2668	-2887	-2581	-2699	-2780	-2581	-2873	-2502	92.6
445		11	North-West European Plain	Germany	Flintbek	LA 107, grave C	54.25	10.0667	Single Grave Culture	KIA-40269	4225	30	charcoal	direct			Mischka 2022; Furholt 2003; Zich 1993, 27	Charcoal from wooden grave construction	Single grave (probable inhumation) with traces of wooden coffin, surrounded by a circular ditch. Grave goods: 1 beaker, 1 battle axe.	Second date obtained from charcoal from the grave: 4075±50 BP (KI-2007). Third date obtained from a charcoal sample from the circular ditch: 4290±100 BP (KI-2009). However, for those two dates it is unclear if the sampled charcoal was from constructive elements of the grave structure.	SG	-2818	-2898	-2709	-2907	-2697	-2765	-2803	-2700	-2896	-2670	69.1
446		11	North-West European Plain	Germany	Goldbeck 83		53.4055	9.62949	Corded Ware	GrN-8008	4215	40	charcoal	direct			Franke-Sakuth 2024	Charcoal from wooden grave construction	Soil silhouette of a right-flexed inhumation in S-N orientation. Central grave of a barrow showing remains of a wooden chamber with few big stones. Grave goods (overall): 1 beaker, 1 battle axe, 2 flint axes, 1 flint chisel, 1 flint blade.		SG	-2793	-2895	-2703	-2907	-2668	-2749	-2806	-2675	-2892	-2628	84.8
447		11	North-West European Plain	The Netherlands	Baarn-De Drie Eiken		52.2178	5.30184	Single Grave Culture	GrA-14965	4065	45	human bone	direct			Lanting & Van der Plicht 2002, 76		Cremation grave. Grave goods: 2 beakers, 2 bone awls, 1 spindle whorl, and a quantity of burnt barley.		SG	-2629	-2838	-2494	-2858	-2471	-2589	-2630	-2491	-2838	-2470	106
448		11	North-West European Plain	The Netherlands	Eext-Bergakkers	tumulus 2	53.0174	6.73609	Single Grave Culture	GrN-6349	3945	40	charcoal	direct			Lanting & Van der Plicht 2002, 75	Charcoal from charred coffin	Single grave (probable inhumation) with wooden coffin. Grave in barrow. Grave goods: 1 beaker, 1 flint blade		SG	-2438	-2561	-2349	-2571	-2298	-2500	-2566	-2456	-2574	-2406	101.2
449		11	North-West European Plain	The Netherlands	Eexterhalte		53.0001	6.72778	Single Grave Culture	GrA-12384	4005	60	human bone	direct			Harsema 1977	Sampled bone: tooth enamel	Soil silhouette of right-flexed inhumation in primary grave of a mound. Grave goods: 1 flint blade.		SG	-2540	-2623	-2461	-2850	-2308	-2544	-2574	-2475	-2827	-2435	121.2
450		11	North-West European Plain	The Netherlands	Eext-Galgwanderveen	tumulus 3	53.03	6.72299	Single Grave Culture	GrN-6368	3935	35	charcoal	direct			Jager 1985, nr 34	Charcoal from charred coffin	Single grave (probable inhumation) with wooden coffin in barrow. Grave goods: 1 beaker, 1 battle axe, 1 Grand Pressigny dagger, 1 flint axe.	Second charcoal sample: 3940±40 BP (GrN-6635)	SG	-2421	-2475	-2345	-2566	-2298	-2488	-2564	-2448	-2574	-2396	88.3
451		11	North-West European Plain	The Netherlands	Emmen-Angelslo	barrow 8	52.7794	6.93006	Single Grave Culture	GrN-6644	4160	30	charcoal	direct			Drenth & Lanting 1991, 110	Charcoal from vertically standing charred piece of wood from grave pit	Single grave (probable inhumation) with wooden funerary structure. Grave in barrow. Grave goods: 1 beaker		SG	-2756	-2872	-2675	-2879	-2631	-2727	-2808	-2634	-2873	-2585	95.3
452		11	North-West European Plain	The Netherlands	Hattemerbroek, Bedrijventerrein Hattemerbroek -Zuid	grave 3	52.4813	6.02264	Single Grave Culture	GrA-41646	4075	30	charcoal	direct			Hamburg et al. 2011, 125	Charcoal from twigs at the grave bottom	Potential double grave (2 individuals). Soil discolourations indicate soil silhouettes of two inhumations. Grave goods: 2 Corded Ware beakers, 1 flint axe, 1 pseudo-Grand Pressigny dagger, 6 flint flakes, 1 flint blade. In the upper fill: 1 sherd, 2 flint cores, and 1 Bell Beaker.		unknown	-2634	-2834	-2501	-2853	-2492	-2600	-2632	-2497	-2841	-2487	101.9
453		11	North-West European Plain	The Netherlands	Maarn-'De Halm'		52.0537	5.37638	Single Grave Culture	GrN-7802	4140	50	charcoal	direct			Lanting & Van der Plicht 2002, 75	Charcoal from bottom ditch of 'beehive grave'	‘Beehive grave’ (probable inhumation) with wooden funerary structure. Grave goods: 1 beaker, 1 battle axe, 1 flint axe, 1 flint blade.		SG	-2730	-2866	-2631	-2879	-2579	-2688	-2761	-2577	-2864	-2500	93.5

## Sheet: Supplementary Data S2
Burial ID	ID	Groups	Region	Country	Site name	Grave nr.	Latitude	Longitude	Culture	Lab nr	14C BP	s.d.	Sample	Direct/indirect	mtDNA hg	Y hg	Source	Notes	Grave description	Additional date(s)	Burial rite	Unmodelled Mean	Unmodelled from_68_3	Unmodelled to_68_3	Unmodelled from 95,4	Unmodelled to 95,4	Modelled Mean	Modelled from_68_3	Modelled to_68_3	Modelled from 95,4	Modelled to 95,4	Agreement
1		1	West Iberia	Portugal	Bela Vista 5 (Beja)	Fossa 1	38.05	-7.97832	Bell Beaker/Ferradeira	Beta- 330091	3740	30	human bone	direct			Soriano et al. 2021; Valera 2014		Inhumation (female, adult) in E-W orientation. Pit grave in a ditch enclosure. Grave goods: 1 bowl, 1 globular vessel, 1 carinated pan, 1 copper awl, 1 copper Palmela point, a piece of textile (hemp/flax) attached to the Palmela point.		SG	-2139	-2200	-2051	-2277	-2035	-2165	-2268	-2131	-2283	-2041	103.1
2	Sample Cardim 9	1	West Iberia	Portugal	Cardim 6 (Porto Torrão, Ferreira de Alentejo, Beja)	UE412	38.0688	-8.12779	Bell Beaker	SANU-53513	3871	35	human bone	direct			Valera et al. 2019	The publication doesn't specify which particular individual was sampled. Sampled bone: left femur.	Tholos (collective burial) with three different bone depositions (disarticulated bones). Deposition 412 (3 individuals): Individual 1: Inhumation (male). Individual 2: Inhumation (child). Individual 3: Inhumation (subadult). Grave goods (overall): 1 bowl.		Non-SG	-2351	-2454	-2292	-2463	-2208	-2358	-2455	-2297	-2464	-2209	100.3
3	Sample Cardim 8	1	West Iberia	Portugal	Cardim 6 (Porto Torrão, Ferreira de Alentejo, Beja)	UE412	38.0688	-8.12779	Bell Beaker	SANU-53512	3805	35	human bone	direct			Valera et al. 2019	The publication doesn't specify which particular individual was sampled. Sampled bone: left femur.	Tholos (collective burial) with three different bone depositions (disarticulated bones). Deposition 412 (3 individuals): Individual 1: Inhumation (male). Individual 2: Inhumation (child). Individual 3: Inhumation (subadult). Grave goods (overall): 1 bowl.		Non-SG	-2246	-2292	-2150	-2447	-2136	-2253	-2295	-2149	-2447	-2139	97.5
4	Sample Cardim 10	1	West Iberia	Portugal	Cardim 6 (Porto Torrão, Ferreira de Alentejo, Beja)	UE412	38.0688	-8.12779	Bell Beaker	SANU-53514	3772	32	human bone	direct			Valera et al. 2019	The publication doesn't specify which particular individual was sampled. Sampled bone: jaw.	Tholos (collective burial) with three different bone depositions (disarticulated bones). Deposition 412 (3 individuals): Individual 1: Inhumation (male). Individual 2: Inhumation (child). Individual 3: Inhumation (subadult). Grave goods (overall): 1 bowl.		Non-SG	-2193	-2281	-2139	-2294	-2043	-2205	-2281	-2142	-2336	-2060	103
5	Sample Cardim 6	1	West Iberia	Portugal	Cardim 6 (Porto Torrão, Ferreira de Alentejo, Beja)	UE415	38.0688	-8.12779	Bell Beaker	SANU-53101	3940	25	human bone	direct			Valera et al. 2019	The publication doesn't specify which particular individual was sampled. Sampled bone: premolar (infant)	Tholos (collective burial) with three different bone depositions (disarticulated bones). Deposition 415 (7 individuals): Individual 1: Inhumation (male). Individual 2: Inhumation (male). Individual 3: Inhumation (male). Individual 4: Inhumation (male). Individual 5: Inhumation (child). Individual 6: Inhumation (child). Individual 7: Inhumation (subadult). Grave goods (overall): 5 rock vessels, 1 …		Non-SG	-2431	-2475	-2349	-2565	-2310	-2426	-2475	-2350	-2561	-2311	102
6	Sample Cardim 7	1	West Iberia	Portugal	Cardim 6 (Porto Torrão, Ferreira de Alentejo, Beja)	UE415	38.0688	-8.12779	Bell Beaker	SANU-53106	3905	25	human bone	direct			Valera et al. 2019	The publication doesn't specify which particular individual was sampled. Sampled bone: left femur.	Tholos (collective burial) with three different bone depositions (disarticulated bones). Deposition 415 (7 individuals): Individual 1: Inhumation (male). Individual 2: Inhumation (male). Individual 3: Inhumation (male). Individual 4: Inhumation (male). Individual 5: Inhumation (child). Individual 6: Inhumation (child). Individual 7: Inhumation (subadult). Grave goods (overall): 5 rock vessels, 1 …		Non-SG	-2391	-2462	-2347	-2468	-2299	-2394	-2462	-2350	-2468	-2300	100.7
7	Sample Cardim 1	1	West Iberia	Portugal	Cardim 6 (Porto Torrão, Ferreira de Alentejo, Beja)	UE418	38.0688	-8.12779	Bell Beaker/Ferradeira	SANU-53037	3795	26	human bone	direct			Valera et al. 2019		Tholos (collective burial) with three different bone depositions (disarticulated bones). Deposition 408: Inhumation (child) stretched on the left side. Grave goods (overall): 1 bowl, 1 vessel.		Non-SG	-2228	-2285	-2150	-2337	-2139	-2230	-2285	-2151	-2337	-2140	98.6
8		1	West Iberia	Portugal	Casal do Prado (Quinta do Anjo, Palmela)	Casal do Prado 1	38.56	-8.94	Bell Beaker	Beta-496305	3720	30	human bone	direct			Sousa & Gonçalves 2019	The publication doesn't specify which particular individual was sampled. Sampled bone: jaw.	Hypogeum (collective burial). Corridor burial (excavated in 2017). Grave goods: Bell Beaker pottery of “different styles”, 1 tubular gold bead.		Non-SG	-2111	-2196	-2039	-2204	-2027	-2144	-2201	-2073	-2271	-2038	93.7
9		1	West Iberia	Portugal	Centirã 2 (Brinches, Serpa)	Enterramento 2 - UE13	38.0309	-7.61721	Bell Beaker/Ferradeira	Sac-2790	3900	45	human bone	direct			Robles Enriques et al. 2013; Aranda Jiménez et al. 2021	There are dates for every inhumation, but exact association of grave goods with inhumations are unavailable.	Tholos (collective burial). The site contains four primary burials and two deposits of disarticulated bones. "Enterramento 2" is an inhumation (female, adult). Associated grave goods: 1 copper awl, 1 flint arrowhead. Additional grave goods from entire tholos: plain pottery, arrowheads, Palmela points, 1 tubular bone bead.		Non-SG	-2376	-2463	-2308	-2557	-2206	-2379	-2466	-2339	-2487	-2206	102.5
10		1	West Iberia	Portugal	Centirã 2 (Brinches, Serpa)	Ossário 1 - UE12	38.0309	-7.61721	Bell Beaker/Ferradeira	Sac-2791	3940	50	human bone	direct			Robles Enriques et al. 2013; Aranda Jiménez et al. 2021	There are dates for every inhumation, but exact association of grave goods with inhumations are unavailable.	Tholos (collective burial). The site contains four primary burials and two deposits of disarticulated bones. "Ossário 1" is a bone deposit associated with Bell Beaker pottery. Additional grave goods from entire tholos: plain pottery, arrowheads, Palmela points, 1 tubular bone bead.		Non-SG	-2427	-2561	-2345	-2575	-2288	-2417	-2489	-2345	-2569	-2289	103.8
11	Ind. #02	1	West Iberia	Portugal	Convento do Carmo (Torres Novas, Santarém)		39.48	-8.54	Bell Beaker	Wk-45324	3965	18	human bone	direct			Sousa & Gonçalves 2019; Calvalho 2019	Human bone sample from 'individual 2'. Unclear which individual is meant.	Hypogeum (collective burial) with inhumations of at least 15 individuals: 11 adults, 4 subadults. Further four accumulations of bones. Grave goods (overall): 7 Bell Beaker vessels, 7 cups, 5 bowls, 1 plate, 1 flint blade, 1 copper awl, 2 copper daggers, tubular gold beads, shells, V-perforated buttons, other types of buttons, green beads (variscite and other minerals), calcite beads, shell beads,…		Non-SG	-2501	-2559	-2463	-2571	-2409	-2488	-2553	-2461	-2569	-2355	102
12	Ind. #03	1	West Iberia	Portugal	Convento do Carmo (Torres Novas, Santarém)		39.48	-8.54	Bell Beaker	Wk-45325	3875	19	human bone	direct			Sousa & Gonçalves 2019; Calvalho 2019	Human bone sample from 'individual 3'. Unclear which individual is meant.	Hypogeum (collective burial) with inhumations of at least 15 individuals: 11 adults, 4 subadults. Further four accumulations of disarticulated human bones. Grave goods (overall): 7 Bell Beaker vessels, 7 cups, 5 bowls, 1 plate, 1 flint blade, 1 copper awl, 2 copper daggers, tubular gold beads, shells, V-perforated buttons, other types of buttons, green beads (variscite and other minerals), calcit…		Non-SG	-2367	-2451	-2297	-2461	-2287	-2373	-2453	-2300	-2461	-2289	99.6
13		1	West Iberia	Portugal	Grutas de San Pedro de Estoril (Cascais)	San Pedro do Estoril 1	38.69	-9.37	Bell Beaker	Beta-178468	3790	40	human bone	direct			Sousa & Gonçalves 2019; Gonçalves 2005	The individual with gold ring was sampled. However, it is unclear which individual that was. Complex stratigraphic sequence. The authors confirm the relation between this 14-C date and the use of the burial in the Bell Beaker period.	Hypogeum (collective burial) with inhumations of 29 individuals: 26 adults, 3 subadults. Grave goods (overall): Bell Beaker pottery and plain pottery, ceramic ‘idols’, lithic objects (axes, adze), 1 neckless (with beads made of shells, rocks, perforated animal teeth), 1 gold ring.		Non-SG	-2224	-2288	-2145	-2403	-2042	-2236	-2288	-2147	-2448	-2070	100.9
14		1	West Iberia	Portugal	Grutas de San Pedro de Estoril (Cascais)	San Pedro do Estoril 1	38.69	-9.37	Bell Beaker	Beta-178467	3830	40	human bone	direct			Sousa & Gonçalves 2019; Gonçalves 2005	Human bone sample (femur) from 'individual 1892'. Unclear, which individual is meant. Complex stratigraphic sequence. The author confirm the relation between this 14-C date and the use of the burial in the Bell Beaker period.	Hypogeum (collective burial) with inhumations of 29 individuals: 26 adults, 3 subadults. Grave goods (overall): Bell Beaker pottery and plain pottery, ceramic ‘idols’, lithic objects (axes, adze), 1 neckless (with beads made of shells, rocks, perforated animal teeth).		Non-SG	-2290	-2396	-2202	-2456	-2146	-2299	-2402	-2202	-2457	-2149	96.5
15		1	West Iberia	Portugal	Herdade do Álamo (Beja)		38.105	-7.82789	Bell Beaker/Ferradeira	Wk52161	3739	17	human bone	direct			Valera 2022		Inhumation (male, c. 41–65 y. o.). Pit grave located in the possible entrance of a ditch enclosure. Grave goods: 1 copper dagger, 3 Palmela points.		SG	-2138	-2199	-2061	-2204	-2041	-2159	-2200	-2135	-2271	-2048	107.4
16		1	West Iberia	Portugal	Monte da Velha 1 (Vila Verde de Ficalho, Serpa)	MV1 - second phase	37.9475	-7.33746	Bell Beaker/Ferradeira	Beta-194027	3900	40	human bone	direct			Soares 2008		Inhumation (adult). Cist grave inside re-used chamber of Chalcolithic tholos. Grave goods: 1 Bell Beaker vessel, 2 plain bowls.		SG	-2378	-2463	-2311	-2474	-2209	-2382	-2463	-2346	-2475	-2209	102
17		1	West Iberia	Portugal	Quinta do Castelo 1 (Beja)	UE1610	37.9397	-7.74382	Bell Beaker	16B0304	3550	30	human bone	direct			Soriano et al. 2021; Valera et al. 2019		Inhumation (subadult). Circular pit. Grave goods: 1 Bell Beaker vessel		SG	-1883	-1943	-1782	-2014	-1771	-1864	-1927	-1776	-2017	-1751	89.8
18		1	West Iberia	Portugal	Quinta do Castelo 5 (Beja)	Hipogeo 36	37.9418	-7.73509	Bell Beaker/Ferradeira	Beta-467882	3430	30	human bone	direct			Monge Soares et al. 2019		Inhumation (adult). Grave goods: 1 Bell Beaker vessel, 1 copper awl.		SG	-1737	-1867	-1645	-1875	-1626	-1800	-1876	-1732	-1883	-1686	82.2
19		1	West Iberia	Portugal	Verdelha dos Ruivos cave	grave 2	38.875	-9.074	Bell Beaker	GrN-10971	3960	40	human bone	direct			Cardoso & Soares 1992; Cardoso 2014		Crouched inhumation in natural cave. Grave covered with stone slabs. Grave goods: Bell Beaker vessels, gold and copper artefacts. It is impossible to know the exactly context of each grave, but they all can be associated with the Bell Beaker phenomenon.		SG	-2467	-2569	-2352	-2575	-2307	-2451	-2560	-2351	-2571	-2309	97.6
20		1	West Iberia	Portugal	Verdelha dos Ruivos cave	grave 3	38.875	-9.074	Bell Beaker	GrN-10972	4100	60	human bone	direct			Cardoso & Soares 1992; Cardoso 2014	Human bone (tooth) sample from 'individual no. 3'.	Crouched inhumation in natural cave. Grave covered with stone slabs. Grave goods: Bell Beaker vessels, gold and copper artefacts. It is impossible to know the exactly context of each grave, but they all can be associated with the Bell Beaker phenomenon.		SG	-2686	-2857	-2573	-2876	-2491	-2548	-2607	-2471	-2691	-2461	77.8
21		1	West Iberia	Portugal	Verdelha dos Ruivos cave	grave 4	38.875	-9.074	Bell Beaker	GrN-10973	4000	35	human bone	direct			Cardoso & Soares 1992; Cardoso 2014		Crouched inhumation in natural cave. Grave covered with stone slabs. Grave goods: Bell Beaker vessels, gold and copper artefacts. It is impossible to know the exactly context of each grave, but they all can be associated with the Bell Beaker phenomenon.		SG	-2523	-2568	-2471	-2623	-2458	-2506	-2552	-2467	-2582	-2359	100.1
22		1	West Iberia	Portugal	Verdelha dos Ruivos cave		38.875	-9.074	Bell Beaker	ICEN-1242	3940	45	human bone	direct			Cardoso & Soares 1992; Cardoso 2014		Crouched inhumation in natural cave. Grave covered with stone slabs. Grave goods: Bell Beaker vessels, gold and copper artefacts. It is impossible to know the exactly context of each grave, but they all can be associated with the Bell Beaker phenomenon.		SG	-2428	-2558	-2346	-2571	-2293	-2419	-2487	-2347	-2567	-2294	103.7
23		2	Central and South-East Iberia	Spain	Aldeagordillo (Ávila)	barrow N.1	40.6544	-4.65111	Bell Beaker	Beta- 83083	3690	50	human bone	direct			Soriano et al. 2021; Fabián Garcia 2006	Human bone sample from individual 3.	Multiple grave (4 individuals). Individual 1: Inhumation (adult). Individual 2: Inhumation (child). Individual 3: Left-flexed inhumation (child) in S-N orientation. Individual 4: Inhumation (child). Grave in a megalithic barrow. Grave goods (overall): 1 beaker, 1 bowl.		Non-SG	-2080	-2192	-1982	-2272	-1937	-2103	-2192	-2029	-2282	-1972	104.8
24	I0462/Roy5/SU25	2	Central and South-East Iberia	Spain	Arroyal I (Alfoz de Quintanadueñas, Burgos)	UE25	42.4	-3.75	Bell Beaker	UGA-15903	3870	30	human bone	direct	K1a+195		Olalde et al. 2018; Szécsényi-Nagy et al. 2017; Carmona et al. 2014		Single inhumation (female, subadult). Isolated pit grave inside a reused megalith. Grave goods: 2 beakers, 2 bowls.	Second date from human bone sample of same individual: 3950±26 BP (MAMS-25936).	SG	-2353	-2452	-2292	-2462	-2209	-2358	-2433	-2296	-2461	-2213	103.1
25	I4245/RISE695, sample #5, A35 ext. El. 03-VII. Ue 03	2	Central and South-East Iberia	Spain	Camino de las Yeseras (San Fernando de Henares, Madrid)	Área 35, EI-03-VII (Área funeraria 2)	40.426	-3.535	Bell Beaker	PSUAMS-2320	3875	20	human bone	direct	L1b1a		Olalde et al. 2018; Liseau et al. 2015; Gómez Pérez et al. 2011	Human bone sample from individual 1.	Tomb in an artificial cave (collective burial). Individual 1: Inhumation (female, c. 20–30 y. o.), placed over individual 2: Supine left-flexed inhumation (female, c. 1–5 y. o.). Grave goods (overall): 3 cups.		Non-SG	-2367	-2451	-2297	-2461	-2240	-2367	-2435	-2300	-2456	-2291	101.6
26	I6623/RISE696, sample #6, A35 ext. El. 03-VII. Ue 03 Ind 2	2	Central and South-East Iberia	Spain	Camino de las Yeseras (San Fernando de Henares, Madrid)	Área 36, EI-03-VII (Área funeraria 2)	40.426	-3.535	Bell Beaker	Ua-35021	3525	40	human bone	direct	U5b1f1a		Olalde et al. 2018; Soriano et al. 2021; Gómez Pérez et al. 2011; Liseua et al. 2015	Human bone sample from individual 2.	Tomb in an artificial cave (collective burial). Individual 1: Inhumation (female, c. 20–30 y. o.), placed over individual 2: Supine left-flexed inhumation (female, c. 1–5 y. o.). Grave goods (overall): 3 cups.		Non-SG	-1847	-1921	-1773	-2008	-1702	-1996	-2114	-1925	-2131	-1877	25.8
27		2	Central and South-East Iberia	Spain	Camino de las Yeseras (San Fernando de Henares, Madrid)	Área funeraria 3 (previously hunt 5) - Covacha 2	40.426	-3.535	Bell Beaker	Beta-184837	3650	40	human bone	direct			Soriano et al. 2021; Liseau et al. 2015; Gómez Pérez et al. 2011	Human bone sample from individual 2.	Hypogeum (collective burial). Two individuals from the same deposit in a collective grave. Individual 1: Inhumation (female, c. 20 y. o.) in E-W orientation. Individual 2: Inhumation (male, c. 35–45 y. o.) in W-E orientation. Both individuals found above the deposit of two male adults at the base of the tomb. Grave goods (overall): 1 plate, 1 plain vessel, 1 hand millstone.		Non-SG	-2029	-2127	-1953	-2140	-1901	-2066	-2135	-2006	-2192	-1952	98.3
28	I4247/RISE698, sample #8, Fondo 5 UE05	2	Central and South-East Iberia	Spain	Camino de las Yeseras (San Fernando de Henares, Madrid)	Área funeraria 3 (previously hunt 5) - Covacha 2	40.426	-3.535	Bell Beaker	PSUAMS-2120	3870	30	human bone	direct	T2b3		Olalde et al. 2018; Soriano et al. 2021; Liseau et al. 2015; Gómez Pérez et al. 2011	Human bone sample from individual 1.	Hypogeum (collective burial). Two individuals from the same deposit in a collective grave. Individual 1: Inhumation (female, c. 20 y. o.) in E-W orientation. Individual 2: Inhumation (male, c. 35–45 y. o.) in W-E orientation. Both individuals found above the deposit of two male adults at the base of the tomb. Grave goods (associated with the male adult): 2 bowls, 1 vessel, 1 hand millstone, 1 cop…		Non-SG	-2353	-2452	-2292	-2462	-2209	-2358	-2434	-2296	-2461	-2213	103
29	I3484/TEBO'04	2	Central and South-East Iberia	Spain	Castillejo del Bonete (Terrinches, Ciudad Real)	tumba 4	38.5781	-2.8417	Bell Beaker	Rome-1687	3720	70	human bone	direct	K1a24a	R1b1a1a2a1a2	Olalde et al. 2019; Benítez de Lugo Enrich et al. 2015	Human bone sample from individual 2.	Double grave (2 individuals). Individual 1: Inhumation (female, c. 30–40 y. o.). Individual 2: Inhumation (male, c. 40–50 y. o.). Grave in tumulus complex. Grave goods (overall): Bell Beaker vessels, plain pottery vessels, 1 wristguard, 1 copper dagger, 2 ivory buttons.		Non-SG	-2125	-2271	-1984	-2343	-1905	-2168	-2286	-2035	-2406	-1976	96.3
30		2	Central and South-East Iberia	Spain	Cerro de la Virgen (Orce, Granada)	burial 30b	37.7261	-2.51522	Bell Beaker	Ua39420	3780	32	human bone	direct			Molina González et al. 2014		Inhumation (female, adult). Grave goods: Plain pottery and Bell Beaker pottery.		SG	-2206	-2283	-2142	-2336	-2047	-2222	-2289	-2143	-2342	-2052	93.8
31		2	Central and South-East Iberia	Spain	Collado Palomero I (Viguera, La Rioja)	Level A1	42	-3	Bell Beaker	CSIC-970	3680	20	human bone	direct			Fernández-Crespo 2015; Pérez Arrondo & López de Calle 1988	Excavated in 1986 but dated later. Unclear which individual was sampled.	Multiple grave (9 individuals): 6 adults, 2 children, and 1 young adult. Potential cist grave built above a megalithic burial mound. Grave goods: Bell Beaker pottery, plain pottery, 1 copper awl.		Non-SG	-2074	-2133	-2028	-2140	-1977	-2083	-2133	-2031	-2141	-1981	104.1
32		2	Central and South-East Iberia	Spain	Cuevas artificiales del Valle de las Higueras (Huecas, Toledo)	Valle de las Higueras 1 (cave 1)	39.9871	-4.20294	Bell Beaker	Beta-145275	3890	40	human bone	direct			Bueno Ramírez et al. 2005; Szécsényi-Nagy et al. 2017	The publication doesn't specify which particular individual was sampled.	Tholos (collective burial). Uncertain number of individuals. Dated individual's grave goods: 1 bowl, 1 neckless with green rock and amber beads, cinnabar.		Non-SG	-2369	-2458	-2307	-2470	-2209	-2368	-2440	-2309	-2467	-2235	104.7
33	M3	2	Central and South-East Iberia	Spain	Cuevas artificiales del Valle de las Higueras (Huecas, Toledo)	Valle de las Higueras 3, ante-chambre 3b	39.9871	-4.20294	Bell Beaker	Beta-157732	3830	40	human bone	direct			Bueno Ramírez et al. 2005; Bueno Ramírez et al. 2019	Human bone sample from individual 'M3'.	Hypogeum (collective burial) with inhumations of 12 individuals: 5 adults (uncertain sex), 1 female (adult), 2 men (adult), and 4 children (c. 0–10 y. o.). Grave goods: Plain Bell Beaker pottery, other plain pottery, lithic objects, bone-made objects, 1 copper awl, 1 necklace made of shell, variscite and amber beads.		Non-SG	-2290	-2396	-2202	-2456	-2146	-2310	-2401	-2211	-2456	-2151	96.6
34	M5	2	Central and South-East Iberia	Spain	Cuevas artificiales del Valle de las Higueras (Huecas, Toledo)	Valle de las Higueras 3, chamber 3c	39.9871	-4.20294	Bell Beaker	GX-29950	3650	40	human bone	direct			Bueno Ramírez et al. 2005; Bueno Ramírez et al. 2019	Human bone sample from individual 'M5'.	Hypogeum (collective burial) with inhumations of 11 individuals: 5 adults (uncertain sex), 2 female (adult), 1 men (old adult), 2 subadults. Grave goods: Plain pottery, 5 flint arrowheads, 4 copper awls, variscite beads, shells.		Non-SG	-2029	-2127	-1953	-2140	-1901	-2066	-2135	-2009	-2192	-1953	98.4
35		2	Central and South-East Iberia	Spain	Cuevas artificiales del Valle de las Higueras (Huecas, Toledo)	Valle de las Higueras 3, niche 3c	39.9871	-4.20294	Bell Beaker	Beta-157730	3810	40	human bone	direct			Bueno Ramírez et al. 2005; Bueno Ramírez et al. 2019	Human bone sample (cranium) from individual 1.	Hypogeum (collective burial) with inhumations of 3 individuals. Individual 1: Inhumation (female, adult). Individual 2: Inhumation (c. 2–4 y. o.). Individual 3: Inhumation (c. 5–9 y. o.). Grave goods: 1 Bell Beaker vessel.		Non-SG	-2257	-2337	-2148	-2454	-2137	-2280	-2394	-2201	-2449	-2142	93.4
36	M2	2	Central and South-East Iberia	Spain	Cuevas artificiales del Valle de las Higueras (Huecas, Toledo)	Valle de las Higueras 5 (cave 5)	39.9871	-4.20294	Bell Beaker	Beta-157729	3790	40	human bone	direct			Bueno Ramírez et al. 2005; Szécsényi-Nagy et al. 2017	Human bone sample from individual 'M2'.	Hypogeum (collective burial) with inhumations of 2 individuals: 2 adults. Grave goods: 2 bowls, 3 vessels, cinnabar.		Non-SG	-2224	-2288	-2145	-2403	-2042	-2246	-2337	-2145	-2437	-2050	92.9
37	Hume 12/UE1853.4	2	Central and South-East Iberia	Spain	Humanejos (Parla, Madrid)	grave 1 (tomb 1853)	40.22	-3.76	Bell Beaker	Ua- 43524	3917	33	human bone	direct			Soriano et al. 2021; Garrido Pena et al. 2019; Szécsényi-Nagy et al. 2017	Human bone sample from individual 2.	Cist grave (collective burial) with inhumations of 2 individuals. Individual 1: Inhumation (female, c. 20–25 y. o.) on the bottom of the grave. Individual 2: Left-flexed inhumation (male, c. 45+ y. o.) in E-W orientation, facing SE. Individual 2 was placed on individual 1. Grave goods (overall): 9 Bell Beaker vessels, 1 stone bracer, 2 copper dagger, 1 copper halberd, 2 Palmela points, 1 undefine…		Non-SG	-2397	-2467	-2347	-2555	-2291	-2386	-2443	-2344	-2468	-2299	102.9
38	I6585/Hume 14, 18536/UE 1853.6	2	Central and South-East Iberia	Spain	Humanejos (Parla, Madrid)	grave 1 (tomb 1853)	40.22	-3.76	Bell Beaker	R-combine	3805	27	human bone	direct	K1a4a1		Olalde et al. 2018; Szécsényi-Nagy et al. 2017; Garrido Pena et al. 2019	Human bone sample from individual 1.	Cist grave (collective burial) with inhumations of 2 individuals. Individual 1: Inhumation (female, c. 20–25 y. o.) on the bottom of the grave. Individual 2: Left-flexed inhumation (male, c. 45+ y. o.) in E-W orientation, facing SE. Individual 2 was placed on individual 1. Grave goods (overall): 9 Bell Beaker vessels, 1 stone bracer, 2 copper dagger, 1 copper halberd, 2 Palmela points, 1 undefine…	Two human bone samples available for individual 1: 3797±32 BP (Ua-43525) and 3820±45 BP (GrM-16341); R-combine.	Non-SG	-2241	-2288	-2201	-2342	-2142	-2257	-2294	-2202	-2401	-2142	95.6
39	I6585/Hume 14, 18536/UE 1853.6	2	Central and South-East Iberia	Spain	Humanejos (Parla, Madrid)	grave 1 (tomb 1853)	40.22	-3.76	Bell Beaker	GrM- 16341	3820	45	human bone	direct	K1a4a1		Garrido Pena et al. 2019	Human bone sample from individual 1.	Cist grave (collective burial) with inhumations of 2 individuals. Individual 1: Inhumation (female, c. 20–25 y. o.) on the bottom of the grave. Individual 2: Left-flexed inhumation (male, c. 45+ y. o.) in E-W orientation, facing SE. Individual 2 was placed on individual 1. Grave goods (overall): 9 Bell Beaker vessels, 1 stone bracer, 2 copper dagger, 1 copper halberd, 2 Palmela points, 1 undefine…		Non-SG	-2276	-2342	-2151	-2456	-2141	-2299	-2401	-2208	-2455	-2145	95.6
40		2	Central and South-East Iberia	Spain	Humanejos (Parla, Madrid)	grave 2	40.22	-3.76	Bell Beaker	GrM-15295	3945	25	human bone	direct			Garrido Pena et al. 2019		Inhumation in irregular pit. Grave goods: 4 Bell Beaker vessels		SG	-2443	-2557	-2351	-2567	-2343	-2408	-2473	-2348	-2489	-2341	89.7
41		2	Central and South-East Iberia	Spain	Humanejos (Parla, Madrid)	grave 3	40.22	-3.76	Bell Beaker	R-combine	3889	17	human bone	direct			Soriano et al. 2021; Garrido Pena et al. 2019		Left-flexed inhumation (female, adult) in E-W orientation, facing S. Grave in circular pit. Grave goods: 3 Bell Beaker vessels, 1 copper awl, 5 ivory beads, cinnabar.	Two human bone samples available for this individual: 3895±20 BP (GrM-15426) and 3875±31 BP (Ua-423526); R-combine.	SG	-2385	-2456	-2344	-2461	-2298	-2381	-2439	-2342	-2457	-2300	100.3
42		2	Central and South-East Iberia	Spain	Humanejos (Parla, Madrid)	grave 3	40.22	-3.76	Bell Beaker	Ua-423526	3875	31	human bone	direct			Soriano et al. 2021; Garrido Pena et al. 2019		Left-flexed inhumation (female, adult) in E-W orientation, facing S. Grave in circular pit. Grave goods: 3 Bell Beaker vessels, 1 copper awl, 5 ivory beads, cinnabar.		SG	-2359	-2452	-2296	-2464	-2209	-2362	-2433	-2304	-2462	-2233	103.3
43	I6584/Hume 21/UEx1964	2	Central and South-East Iberia	Spain	Humanejos (Parla, Madrid)	grave 4 (tomb 1964)	40.22	-3.76	Bell Beaker	R-combine	3922	20	human bone	direct	H4a1a+195		Soriano et al. 2021; Garrido Pena et al. 2019; Olalde et al. 2018		Left-flexed inhumation (female, c. 25–35 y. o.) in SE-NW orientation, facing S. Grave in irregular pit. Grave goods: 7 Bell Beaker vessels, 1 copper dagger, 1 copper awl, 3 V-perforated ivory buttons, 44 ivory beads, 15 gold beads, cinnabar.	Two human bone samples available for this individual: 3925±25 BP (GrM-15288) and 3918±33 BP (CAN-4025); R-combine.	SG	-2406	-2468	-2350	-2471	-2306	-2396	-2464	-2347	-2470	-2308	96.8
44	I6584/Hume 21/UEx1964	2	Central and South-East Iberia	Spain	Humanejos (Parla, Madrid)	grave 4 (tomb 1964)	40.22	-3.76	Bell Beaker	CNA- 4025	3918	33	human bone	direct	H4a1a+195		Soriano et al. 2021; Garrido Pena et al. 2019; Olalde et al. 2018		Left-flexed inhumation (female, c. 25–35 y. o.) in SE-NW orientation, facing S. Grave in irregular pit. Grave goods: 7 Bell Beaker vessels, 1 copper dagger, 1 copper awl, 3 V-perforated ivory buttons, 44 ivory beads, 15 gold beads, cinnabar.		SG	-2398	-2467	-2347	-2557	-2291	-2387	-2446	-2344	-2469	-2300	103.1
45	I6587/Hume 15/UE2014.3	2	Central and South-East Iberia	Spain	Humanejos (Parla, Madrid)	grave 5 (tomb 2014)	40.22	-3.76	Bell Beaker	GrM- 15291	3910	25	human bone	direct	K1a1b1	I2a2a	Soriano et al. 2021; Garrido Pena et al. 2019; Olalde et al. 2018	Human bone sample from individual 1.	Hypogeum (collective burial) with inhumations of 2 individuals. Individual 1: Left-flexed inhumation (male, adult) in N-S orientation, facing E. Individual 2: Left-flexed inhumation (male, adult) in N-S orientation, facing E. Grave goods (overall): 10 Bell Beaker vessels, 1 copper flat axe, 1 copper dagger, cinnabar.		Non-SG	-2395	-2463	-2348	-2469	-2299	-2388	-2442	-2345	-2466	-2301	100
46		2	Central and South-East Iberia	Spain	Humanejos (Parla, Madrid)	grave 5 (tomb 2014)	40.22	-3.76	Bell Beaker	CNA-4023	3941	33	human bone	direct			Soriano et al. 2021; Garrido Pena et al. 2019	Human bone sample from individual 2.	Hypogeum (collective burial) with inhumations of 2 individuals. Individual 1: Left-flexed inhumation (male, adult) in N-S orientation, facing E. Individual 2: Left-flexed inhumation (male, adult) in N-S orientation, facing E. Grave goods (overall): 10 Bell Beaker vessels, 1 copper flat axe, 1 copper dagger, cinnabar.		Non-SG	-2432	-2554	-2348	-2568	-2302	-2399	-2469	-2346	-2484	-2301	100.1
47		2	Central and South-East Iberia	Spain	Humanejos (Parla, Madrid)	grave 6	40.22	-3.76	Bell Beaker	GrM- 15289	3905	20	human bone	direct			Soriano et al. 2021; Garrido Pena et al. 2019		Inhumation (c. 5 y. o.) in circular pit. Grave goods: 1 Bell Beaker vessel, 1 stone bracer.		SG	-2395	-2461	-2349	-2466	-2302	-2389	-2444	-2345	-2465	-2301	99.6
48	Hume 9/UE 455.7	2	Central and South-East Iberia	Spain	Humanejos (Parla, Madrid)	grave 7 (chamber)	40.22	-3.76	Bell Beaker	Ua-40218	3825	37	human bone	direct			Szécsényi-Nagy et al. 2017; Garrido Pena et al. 2019	Human bone sample from individual 3.	Potential hypogeum (collective burial) with inhumations of 5 individuals. Individual 1: Inhumation (male, c. 25–35 y. o.) in grave entrance. Individual 2: Inhumation (male, c. 25–35 y. o.) in grave entrance. Individual 3: Inhumation (adult) in grave chamber. Individual 4: Inhumation (adult) in grave chamber. Individual 5: Inhumation (male, c. 15 y. o.) in grave chamber. Grave goods (overall): 6 B…		Non-SG	-2280	-2342	-2202	-2454	-2144	-2301	-2397	-2212	-2451	-2151	94.6
49		2	Central and South-East Iberia	Spain	Humanejos (Parla, Madrid)	grave 7 (entrance of the chamber)	40.22	-3.76	Bell Beaker	Ua-40217	3781	36	human bone	direct			Szécsényi-Nagy et al. 2017; Garrido Pena et al. 2019	Human bone sample from individual 1.	Potential hypogeum (collective burial) with inhumations of 5 individuals. Individual 1: Inhumation (male, c. 25–35 y. o.) in grave entrance. Individual 2: Inhumation (male, c. 25–35 y. o.) in grave entrance. Individual 3: Inhumation (adult) in grave chamber. Individual 4: Inhumation (adult) in grave chamber. Individual 5: Inhumation (male, c. 15 y. o.) in grave chamber. Grave goods (overall): 6 B…		Non-SG	-2208	-2284	-2142	-2341	-2042	-2226	-2291	-2143	-2400	-2045	93.6
50		2	Central and South-East Iberia	Spain	Humanejos (Parla, Madrid)	grave 8	40.22	-3.76	Bell Beaker	GrM- 15290	3910	25	human bone	direct			Soriano et al. 2021; Garrido Pena et al. 2019		Left-flexed inhumation (c. 6 y. o.) in W-E orientation. Grave in circular pit. Grave goods: 1 Bell Beaker vessel, 1 plain vessel.		SG	-2395	-2463	-2348	-2469	-2299	-2388	-2445	-2345	-2466	-2301	100.2
51	UE 558.2	2	Central and South-East Iberia	Spain	Humanejos (Parla, Madrid)	grave 9	40.22	-3.76	Bell Beaker	GrM-15296	3920	25	human bone	direct			Garrido Pena et al. 2019	Unclear which individual was sampled.	Hypogeum (collective burial) with inhumations of 2 individuals: 2 adults (1 male, 1 undet.). Grave goods (overall): 6 Bell Beaker vessels, 1 V-perforated ivory button.		Non-SG	-2402	-2467	-2349	-2472	-2300	-2392	-2460	-2346	-2469	-2304	99.4
52	UE 558.2	2	Central and South-East Iberia	Spain	Humanejos (Parla, Madrid)	grave 9	40.22	-3.76	Bell Beaker	Ua-41491	3679	35	human bone	direct			Garrido Pena et al. 2019	Unclear which individual was sampled.	Hypogeum (collective burial) with inhumations of 2 individuals: 2 adults (1 male, 1 undet.). Grave goods (overall): 6 Bell Beaker vessels, 1 V-perforated ivory button.		Non-SG	-2068	-2136	-1983	-2195	-1952	-2084	-2135	-2030	-2196	-1978	106.2
53		2	Central and South-East Iberia	Spain	La Sima (Miño de Medinaceli, Soria)	La Sima III	41.1897	-2.51887	Bell Beaker	KIA- 18000	3862	28	human bone	direct			Soriano et al. 2021; Rojo et al. 2005	Human bone sample from individual 2. Unclear, which individual is meant.	Left-flexed inhumation (probably female, adult) in SE-NW orientation. One of two internments in corridor of re-used megalithic barrow. Grave goods: 2 Bell Beaker vessels, 1 plain bowl, 1 wristguard, 1 copper dagger.		unknown	-2342	-2451	-2240	-2459	-2208	-2350	-2437	-2290	-2458	-2211	102.6
54		2	Central and South-East Iberia	Spain	La Sima (Miño de Medinaceli, Soria)	La Sima III	41.1897	-2.51887	Bell Beaker	KIA- 17999	3860	30	human bone	direct			Soriano et al. 2021; Rojo et al. 2005	Human bone sample from individual 1. Unclear, which individual is meant.	Left-flexed inhumation (probably female, adult) in SE-NW orientation. One of two internments in corridor of re-used megalithic barrow. Grave goods: 2 Bell Beaker vessels, 1 flint arrowhead, 1 copper awl, 1 V-perforated button.		unknown	-2338	-2451	-2237	-2460	-2206	-2347	-2437	-2288	-2457	-2211	102.6
55		2	Central and South-East Iberia	Spain	La Vital (Gandía, Valencia)	burial 3	38.9708	-0.168956	Bell Beaker	R-combine	3959	25	human bone	direct			García Puchol 2013		Inhumation (male, c. 20–30 y. o.). Grave goods: 1 copper flat axe, 1 copper awl.	Two human bone samples available: 4000±50 BP (Beta-222444) and 3946±28 BP (OxA-V-236015); R-combine.	SG	-2482	-2566	-2456	-2571	-2348	-2424	-2481	-2351	-2497	-2342	74.4
56		2	Central and South-East Iberia	Spain	La Vital (Gandía, Valencia)	group 7 (MHV burial / burial 10)	38.9708	-0.168956	Bell Beaker	Beta- 229791	3920	40	human bone	direct			Soriano et al. 2021; Díez Castillo 2011; Bernabeu Aubán & Orozco Köhler 2019		Crouched inhumation (female, c. 20–25 y. o.). Grave in silo-shaped pit. Inhumation placed on top of grave goods deposit. Grave goods: 1 Bell Beaker vessel, 1 plain bowl, 1 rabbit skeleton.		SG	-2400	-2469	-2344	-2566	-2239	-2383	-2447	-2343	-2471	-2291	106.3
57		2	Central and South-East Iberia	Spain	La Vital (Gandía, Valencia)	group 8 (CZM burial / burial 11)	38.9708	-0.168956	Bell Beaker	Beta- 222443	3830	40	human bone	direct			Soriano et al. 2021; Díez Castillo 2011; Bernabeu Aubán & Orozco Köhler 2019		Supine-flexed inhumation (male, c. 20–40 y. o.). Grave in silo-shaped pit. Grave goods: 1 Bell Beaker vessel, 1 flint arrowhead, 1 copper dagger, 1 necklace made of shells.		SG	-2290	-2396	-2202	-2456	-2146	-2310	-2402	-2215	-2454	-2154	96.6
58		2	Central and South-East Iberia	Spain	Las Mayores (Numancia de la Sagra, Toledo)	LM211	40.0851	-3.85595	Bell Beaker	R-combine	3910	22	human bone	direct			Barroso et al. 2021	Necropolis with seven Bell Beaker burials: 1 pit and 6 little hypogeum. Single and multiple graves. Unclear which individual in particular was sampled.	Inhumation. Grave goods: 1 Bell Beaker vessel, 1 plain bowl, 1 copper awl, cinnabar.	Two human bone samples for the same individual: 3910±30 BP (Beta-475025) and 3910±30 BP ( Beta-475026); R-combine.	unknown	-2397	-2463	-2349	-2469	-2303	-2390	-2439	-2345	-2466	-2301	99.7
59		2	Central and South-East Iberia	Spain	Las Mayores (Numancia de la Sagra, Toledo)	LM256	40.0851	-3.85595	Bell Beaker	Beta - 471832	3850	30	human bone	direct			Barroso et al. 2021	Necropolis with seven Bell Beaker burials: 1 pit and 6 little hypogeum. Single and multiple graves. Unclear which individual in particular was sampled.	Inhumation. Grave goods: 1 plain bowl, 1 wristguard, cinnabar.		unknown	-2321	-2402	-2209	-2456	-2204	-2334	-2433	-2236	-2454	-2208	100.3
60		2	Central and South-East Iberia	Spain	Las Mayores (Numancia de la Sagra, Toledo)	LM296	40.0851	-3.85595	Bell Beaker	Beta - 471834	3840	30	human bone	direct			Barroso et al. 2021	Necropolis with seven Bell Beaker burials: 1 pit and 6 little hypogeum. Single and multiple graves. Unclear which individual in particular was sampled.	Inhumation. Grave goods: 2 plain bowls, cinnabar.		unknown	-2302	-2396	-2206	-2455	-2201	-2318	-2403	-2213	-2449	-2205	96.7
61		2	Central and South-East Iberia	Spain	Las Mayores (Numancia de la Sagra, Toledo)	LM321	40.0851	-3.85595	Bell Beaker	Beta - 473695	3830	30	human bone	direct			Barroso et al. 2021	Necropolis with seven Bell Beaker burials: 1 pit and 6 little hypogeum. Single and multiple graves. Unclear which individual in particular was sampled.	Inhumation. Grave goods: 1 plain bowl, 1 wristguard, cinnabar.		unknown	-2284	-2341	-2204	-2453	-2148	-2301	-2397	-2211	-2449	-2200	94.2
62		2	Central and South-East Iberia	Spain	Las Mayores (Numancia de la Sagra, Toledo)	LM322	40.0851	-3.85595	Bell Beaker	Beta-471833	3870	30	human bone	direct			Soriano et al. 2021; Barroso et al. 2021; Bermejo et al. 2019		Inhumation (female, c. 21–24 y. o.) in hypogeum. Grave goods: 1 Bell Beaker bowl, 1 copper awl, V-perforated buttons, cinnabar.		SG	-2353	-2452	-2292	-2462	-2209	-2358	-2432	-2296	-2461	-2213	103.2
63		2	Central and South-East Iberia	Spain	Las Mayores (Numancia de la Sagra, Toledo)	LM461	40.0851	-3.85595	Bell Beaker	R-combine	3830	22	human bone	direct			Barroso et al. 2021	Necropolis with seven Bell Beaker burials: 1 pit and 6 little hypogeum. Single and multiple graves. Unclear which individual in particular was sampled.	Inhumation. Grave goods: 1 Bell Beaker vessel, cinnabar.	Two human bone samples for the same individual: 3830±30 BP (Beta-473696) and 3830±30 BP (Beta-475024); R-combine.	unknown	-2275	-2337	-2205	-2433	-2151	-2290	-2341	-2210	-2442	-2200	91.7
64	76-1-Mill-51-12	2	Central and South-East Iberia	Spain	Los Millares (Almería)	N. 51	36.9624	-2.52703	Bell Beaker/El Argar	CNA4435-1-1	3690	30	human bone	direct			Molina et al. 2020; Chapman 1981	Dated in 2020.	Inhumation (probably female, adult–mature) in round single chamber tholos. Grave goods: Bell Beaker vessels.		SG	-2081	-2136	-2032	-2197	-1975	-2090	-2135	-2036	-2197	-1983	104.5
65	76-1-Mill-52-19	2	Central and South-East Iberia	Spain	Los Millares (Almería)	N. 52	36.9624	-2.52703	Bell Beaker	CNA4436-1-1	3880	30	human bone	direct			Molina et al. 2020; Chapman 1981	Dated in 2020.	Inhumation (probably female, adult–mature) in tholos. Grave goods: Bell Beaker vessels.		SG	-2366	-2454	-2300	-2465	-2211	-2367	-2437	-2310	-2463	-2240	102.8
66	MP1039 / Mop 1	2	Central and South-East Iberia	Spain	Los Molinos de Papel (Caravaca, Murcia)	grave 1	38.09	-1.86	Bell Beaker	MAMS-11826	3780	30	human bone	direct	K	?	Szécsényi-Nagy et al. 2017; Pujante Martínez 2005	Unclear which individual was sampled.	Double grave (2 individuals). Individual 1: Inhumation (male, adult). Individual 2: Inhumation. Grave in a Chalcolithic settlement. Grave goods: 1 Palmela point, 1 V-perforated ivory button.		Non-SG	-2206	-2282	-2143	-2297	-2051	-2221	-2289	-2143	-2341	-2051	94.4
67	MP1059 / Mop 2	2	Central and South-East Iberia	Spain	Los Molinos de Papel (Caravaca, Murcia)	grave 2	38.09	-1.86	Bell Beaker	MAMS-11827	3711	29	human bone	direct	V		Szécsényi-Nagy et al. 2017; Pujante Martínez 2005	Unclear which individual was sampled.	Double grave (2 individuals). Individual 1: Inhumation (female, adult). Individual 2: Inhumation (male, adult). Grave goods: 1 ivory button, 1 silver ring.		Non-SG	-2101	-2191	-2038	-2200	-1985	-2105	-2141	-2041	-2201	-2027	100.6
68	MP1065 / Mop 3	2	Central and South-East Iberia	Spain	Los Molinos de Papel (Caravaca, Murcia)	grave 2	38.09	-1.86	Bell Beaker	MAMS-11828	3701	26	human bone	direct	HV	?	Szécsényi-Nagy et al. 2017; Pujante Martínez 2005	Unclear which individual was sampled.	Double grave (2 individuals). Individual 1: Inhumation (female, adult). Individual 2: Inhumation (male, adult). Grave goods: 1 ivory button, 1 silver ring.		Non-SG	-2091	-2138	-2036	-2197	-1983	-2095	-2137	-2041	-2198	-2026	101.6
69		2	Central and South-East Iberia	Spain	Perro Alto (Fuente Olmedo, Valladolid)		41.2432	-4.64706	Bell Beaker	OxA- 2907	3730	65	human bone	direct			Soriano et al. 2021; Guerra Doce 2014		Inhumation (male, juvenile). Pit grave. Grave goods: 3 Bell Beaker vessels, 1 flint arrowhead, 1 wristguard, 1 copper dagger, 11 Palmela points, 1 gold diadem.		SG	-2137	-2274	-2030	-2342	-1943	-2173	-2286	-2036	-2432	-1981	95.3
70	I5665/RISE911	2	Central and South-East Iberia	Spain	Virgazal (Tablada del Rudrón, Burgos)	Virgazal 1	42.725	-3.84454	Bell Beaker	Poz-49174	3730	40	human bone	direct	K1a24a	R1b1a1a2a1a2	Olalde et al. 2018; Delibes et al. 2019		Right-flexed inhumation (male, c. 25-45 y. o.) as primary grave in barrow with other Bell Beaker burials. Grave goods (from entire barrow): Bell Beaker vessels, 3 wristguards, 1 V-perforated ivory button, 2 gold basket-shaped ornaments.		unknown	-2128	-2200	-2040	-2283	-1983	-2137	-2270	-2041	-2288	-2026	96.3
71		3	North-West Mediterranean region	France	Chemin du Peyne, Alignan-du-Vent, Hérault		43.4717	3.34518	Bell Beaker	Tuc-20951	4060	65	charcoal	direct			Ambert 2003; Lemercier et al. 2014; Lemercier & Tchérémissinoff 2011	Charcoal sample from charcoal layer in grave.	Inhumation. Grave with charcoal layer. Grave goods: Fragments of 6 beakers.		SG	-2634	-2841	-2476	-2870	-2465	-2603	-2670	-2473	-2865	-2362	102.7
72		3	North-West Mediterranean region	France	Georges Besse II (Nîmes-30) tombe		43.8206	4.36734	Bell Beaker	Erl-12190	3832	97	human bone	direct			Lemercier et al. 2014; Vital et al. 2012; Tchérémissinoff et al. 2011b		Right-flexed inhumation (male, adult). Stone cist grave. No Grave goods.		SG	-2285	-2456	-2148	-2569	-1983	-2307	-2445	-2204	-2564	-2044	105.5
73	I2575	3	North-West Mediterranean region	France	La Fare, Forcalquier	S14	43.9655	5.8126	Bell Beaker	Ly-6650	3870	150	charcoal	direct	K1c1	R1b1a1b1b	Salanova 2000, 165; Müller & Van Willigen 2001; Lemercier 1998; Lemercier et al. 2014; Lemercier et al. 2011; Olalde et al. 2018; Patterson et al. 2022	Charcoal sample from inside of beaker.	Left-flexed inhumation (male, c. 30–40 y. o.). Grave with an access step and covered by a stone block heap. Grave goods: 3 beakers (with charcoal inside), 1 copper dagger, 1 bone button. From the fill: 1 bone bead, 1 piece of antler.	Charcoal from fill of grave (indirect association): 4210±100 BP (Ly-6651); Further human bone samples (all retracted due to contamination with paraloid layer [Lemercier et al. 2011]): 3895±40 BP (GrA-22988); 3855±45 BP (GrA-24303); 3800±45 BP (GrA-24226); 3150±50 (GrA-22956).	SG	-2344	-2569	-2068	-2864	-1936	-2358	-2489	-2148	-2739	-2026	111.1
74		3	North-West Mediterranean region	Italy	Parma-Via Guido Rossi, Reggio Emilia	tomb 1	44.7829	10.2964	Bell Beaker	LTL-5035A	3671	40	human bone	direct			Leonardi et al. 2015; Bernabò Brea & Mazzieri 2013	Human bone sample from individual 2.	Double grave (2 individuals). Individual 1: Right-flexed inhumation (female, c. 30 y. o.) in S-N orientation, facing E. Individual 2: Left-flexed inhumation (male, c. 30-40 y. o.) in N-S orientation, facing E. Grave in a ‘mortuary house’. Grave goods (overall): 2 jugs, 1 beaker sherd, 1 flint dagger, 1 flint point, 1 flint blade, 1 flint scraper, 1 copper awl. At the entrance: 1 beaker, 1 jug.		Non-SG	-2057	-2136	-1978	-2196	-1939	-2105	-2196	-2030	-2272	-1974	93.8
75		3	North-West Mediterranean region	Italy	Remedello Sotto, Brescia	grave 73	45.2428	10.3886	Bell Beaker	ETH-12184	3800	60	human bone	direct			Mottes 2001; De Marinis & Pedrotti 1997, 284-5; De Marinis 2013		Left-flexed inhumation (male, c. 30-40 y. o.) in N-S orientation. Grave goods: 1 flint dagger.		SG	-2246	-2342	-2140	-2458	-2041	-2266	-2398	-2145	-2461	-2057	99.9
76	E2	3	North-West Mediterranean region	Spain	Atalayuela (Agoncillo, La Rioja)		42.4397	-2.29946	Bell Beaker	BM 2365	4060	60	human bone	direct			Müller & Van Willigen 2001; Harrison 1988; Andrés Ruperez & Barandiarán Maestu 2004		Inhumation [E2] (male) in a megalithic tomb (comprising up to 80 individuals). Grave goods: Bell Beaker pottery, flint arrowhead.		Non-SG	-2632	-2840	-2476	-2868	-2467	-2604	-2666	-2474	-2856	-2461	103.2
77		3	North-West Mediterranean region	Spain	Bòvila Casals (Riudecols, Tarragona)		41.1713	0.96773	Bell Beaker	LTL- 13808A	3764	45	human bone	direct			Soriano et al. 2021; Rafel Fontanals & Soriano 2017		Left-flexed inhumation (female, young adult). Cave burial. Grave goods: 1 plain vessel, sherds, 2 V-perforated bone buttons.		SG	-2181	-2282	-2061	-2341	-2031	-2203	-2288	-2135	-2343	-2038	98.2
78		3	North-West Mediterranean region	Spain	Cova de la Ventosa (Piera, Barcelona)	cave 2	41.5215	1.74993	Bell Beaker	Poz- 28213	3905	35	human bone	direct			Soriano et al. 2021; Soriano 2013	Unclear which individual was sampled.	Cave with two inhumations. Individual 1: Right-flexed inhumation (male, c. 18 y. o.). Individual 2: Left-flexed inhumation (male, c. 18 y. o.). Grave goods (overall): 1 Bell Beaker vessel.		Non-SG	-2386	-2463	-2344	-2474	-2236	-2381	-2462	-2342	-2474	-2236	99
79		3	North-West Mediterranean region	Spain	Cova del Calvari (Amposta, Tarragona)	grave 1	40.7029	0.568986	Bell Beaker	Poz-28212	4100	35	human bone	direct			Soriano 2013		Cave with one inhumation. Grave goods: 2 beakers, 2 bowls, 1 copper dagger.		SG	-2689	-2846	-2577	-2867	-2499	-2656	-2741	-2574	-2856	-2495	101.3
80		3	North-West Mediterranean region	Spain	Paris Street / Carrer de París (Cerdanyola, Barcelona)	UE1	41.4919	2.13889	Bell Beaker	UBAR-860	3870	45	human bone	direct			Francés-Farré et al. 2006; Carbonell Roca et al. 2020	Unclear which individual was sampled.	Hypogeum (collective burial) with deposit of 2 inhumations in final phase (UE1). Grave goods: Bell Beaker vessels.		Non-SG	-2344	-2455	-2290	-2467	-2204	-2345	-2451	-2290	-2466	-2204	100.6
81		3	North-West Mediterranean region	Spain	Paris Street / Carrer de París (Cerdanyola, Barcelona)	UE2	41.4919	2.13889	Bell Beaker	UBAR-1061	3890	45	human bone	direct			Francés-Farré et al. 2006; Carbonell Roca et al. 2020	Unclear which individual was sampled.	Hypogeum (collective burial) with deposit of 6 inhumations in second last phase (UE2). Grave goods: Bell Beaker vessels.		Non-SG	-2366	-2459	-2303	-2472	-2205	-2363	-2454	-2302	-2471	-2206	100
82		3	North-West Mediterranean region	Spain	Reguers de Seró (Artesa de Segre, Lleida)		41.8848	1.11954	Bell Beaker	Beta-230406	4150	40	human bone	direct			Soriano 2013; López de Calle et al. 2001	Unclear which individual was sampled. Sampled bone: tibia.	Double grave (2 individuals). Individual 1: Inhumation (adult). Individual 2: Inhumation (adult). Looted grave in megalithic cist with re-used stelea fragments as orthostats. Grave goods: 5 Bell Beaker vessels, fragments of 1 plain vessel, 4 V-perforated bone buttons, 1 limestone bead, 390 cardium shell beads, numerous faunal remains of domestic sheep and domestic goats (potential animal offering…		Non-SG	-2743	-2871	-2637	-2880	-2584	-2698	-2760	-2583	-2866	-2577	92.6
83		4	Seine-Loire River basins	France	Blignicourt, Le Haut de la Cour - Les voies de Brienne	st. 530	48.4629	4.53164	Bell Beaker	Poz-94880	4070	35	charcoal	direct			Heyd 2021; Chauvin et al. 2018; Brunet et al. 2020	Charcoal sample from piece of oak sapwood in grave.	Left-flexed inhumation (female, c. 18–20 y. o.). Grave goods: 1 beaker, 1 flint arrowhead, 1 flint strike-a-light, 29 flint tools (flakes and blades), 1 boar tusk, 1 piece of charcoal (oak).		SG	-2628	-2835	-2497	-2851	-2476	-2554	-2612	-2493	-2639	-2473	105.4
84		4	Seine-Loire River basins	France	Champ-Galottes, Champs-sur-Yonne		47.7458	3.5967	Bell Beaker	GrA-37945	3955	35	human bone	direct			Salanova 2011, 127, 135; Salanova 2000, 327		Right-flexed inhumation (female). Grave with indications of a wooden structure. Grave goods: 1 bell beaker, 3 pieces of flint (1 retouched).	Second human bone sample: 4150±180 BP (Ly-896).	SG	-2462	-2567	-2352	-2573	-2310	-2471	-2567	-2355	-2573	-2303	101.7
85		4	Seine-Loire River basins	France	Chazal, Pont-du-Château	st. 19	45.7882	3.21037	Bell Beaker/EBA	Lyon-3520(GrA)	3670	30	animal bone	direct			Vital et al. 2012	Sampled animal bone: Aurochs skull.	Multiple grave (3 individuals). Grave with stone blocks. Individual 1: Left-flexed inhumation (female, adult). Individual 2: Right-flexed inhumation (child). Individual 3: Inhumation (young child). Grave goods (overall): Sherds, limestone, jet, and shell beads, 1 aurochs skull.	Animal bone from upper fill (indirect association): 4005±70 BP (LYON-374)	Non-SG	-2058	-2133	-1980	-2141	-1951	-2106	-2194	-2081	-2200	-1980	96.7
86		4	Seine-Loire River basins	France	Ciry-Salsogne, La Bouche à Vesle	structure 95	49.3638	3.465	Bell Beaker	GrA-32767	3970	30	human bone	direct			Brunet et al. 2020; Hachem et al. 2011; Salanova 2011, 127, 135		Crouched inhumation (c. 20–22 y. o.) in a circular pit. Grave goods: 1 beaker, 1 flint strike-a-light, 1 flint object, 1 Grand Pressigny dagger, 1 deer antler object.		SG	-2498	-2566	-2462	-2575	-2350	-2500	-2565	-2463	-2575	-2350	101.5
87		4	Seine-Loire River basins	France	Genlis, Le Nicolot	M8	47.2558	5.22207	Bell Beaker	Poz-64782	3890	35	human bone	direct			Christin et al. 2016		Cremation (adolescent or adult). Grave in a structure, possibly a ‘funerary house’. Grave goods: 2 beakers, unburnt animal bones (cattle and pig/sheep).		SG	-2372	-2458	-2310	-2469	-2211	-2356	-2464	-2290	-2470	-2207	89.1
88		4	Seine-Loire River basins	France	Genlis, Le Nicolot	UF 64	47.2558	5.22207	Bell Beaker	Poz-64785	3805	30	human bone	direct			Brunet et al. 2020; Christin et al. 2016		Cremation (adult). Grave goods: Beaker fragments, 1 flint strike-a-light, 1 wristguard, 1 copper dagger, animal bones (fox and pig).		SG	-2243	-2290	-2154	-2396	-2140	-2243	-2287	-2202	-2341	-2142	105
89		4	Seine-Loire River basins	France	Gurgy, Le Nouzeau	sép. 257	47.8621	3.56188	Bell Beaker	GrA-32811	3780	30	human bone	direct			Brunet et al. 2020; Meunier et al. 2011; Salanova 2011, 127, 135		Left-flexed inhumation (probably male, adult). Square structure with ditch, within a Middle Neolithic enclosure. Grave goods: 1 beaker, 1 flint strike-a-light, 1 flint flake, 1 V-perforated bone button.		SG	-2206	-2282	-2143	-2297	-2051	-2217	-2283	-2146	-2300	-2066	101.3
90		4	Seine-Loire River basins	France	Jablines-Le Haut Château (Seine-et-Marne)	st. 1060	48.9201	2.75505	Bell Beaker	GrA-15981	4015	40	human bone	direct			Salanova 2000, 324; Lanting & Van der Plicht 2002, 80; Laporte et al. 1992		Left-flexed inhumation (female, c. 40–60 y. o.). Grave partially dug into a refilled flint extraction pit. Grave goods: 1 beaker, 1 Grand Pressigny dagger.	Second human bone sample: 3870±60 BP (GrA-15603). Dates not combined, X-test in Oxcal fails.	SG	-2539	-2572	-2475	-2833	-2459	-2525	-2550	-2476	-2616	-2463	108.7
91		4	Seine-Loire River basins	France	La Gravière Peer II, Riom	sép. 2	45.8937	3.11383	Bell Beaker	Ly-7681	3830	55	human bone	direct			Vital 2008, 545; Loison 2003, 55-57, 122; Lemercier & Tchérémissinoff 2011		Left-flexed inhumation (male, adult). Grave goods: 1 flint arrowhead, 1 wristguard.		SG	-2290	-2403	-2152	-2463	-2140	-2279	-2342	-2153	-2459	-2144	105.8
92		4	Seine-Loire River basins	France	Le Brezet, Clermont-Ferrand, Puy-de-Dôme	F1/T9	45.7844	3.13538	Bell Beaker	Ly-10817	3995	45	human bone	direct			Lemercier & Tchérémissinoff 2011; Blaizot & Vernet 2004	Human bone sample from individual 1.	Multiple grave (3 individuals). Individual 1: Right-flexed inhumation (11–14 y. o.). Individual 2: Single skull (c. 5–9 y. o.). Individual 3: Single skull (c. 14–16 y. o.). Three skulls and some disarticulated skeletal remains were grouped in the centre of a silo pit. 30 cm lower was an articulated headless inhumation to which one of the skulls could be linked. Grave goods (overall): c. 40 potter…		Non-SG	-2519	-2572	-2468	-2660	-2346	-2510	-2567	-2469	-2621	-2348	107
93		4	Seine-Loire River basins	France	Le Gué-de-Mauchamps, Juvincourt-et-Damary		49.4456	3.89303	Bell Beaker	GrA-17222	3780	40	human bone	direct			Salanova 2011, 127, 135	Unpublished date from Lanting (Salanova 2011).	Left-flexed inhumation (c. 6–7 y. o.). Grave goods: 1 beaker, 1 flint tool.		SG	-2207	-2285	-2141	-2344	-2039	-2220	-2285	-2148	-2342	-2057	105.3
94		4	Seine-Loire River basins	France	Les Boulloires, Saint-Martin-de-Fraigneau	Sép. 2	46.4338	-0.74395	Bell Beaker	Ly-7487	3700	50	human bone	direct			Salanova 2011, 127, 135; André 1998a	Unclear which individual was sampled.	Double grave (2 individuals). Individual 1: Left-flexed inhumation (male). Individual 2: Right-flexed inhumation (male). Grave goods (overall): 1 wristguard, 1 copper dagger.		Non-SG	-2092	-2195	-1986	-2276	-1946	-2145	-2203	-2069	-2286	-2021	92.4
95		4	Seine-Loire River basins	France	Les Hauts du Manoir 2		49.241	-0.44968	France_N_o	Lyon-8255 (Oxa)	3845	35	human bone	direct			Favrel & Nicolas 2022		Inhumation (female, c. 30-35 y. o.), potentially seated upright. Silo-like pit with stone packing and circular slab-built pavement at the base. Grave goods: 1 beaker, 1 dot-decorated bone ring, 4 bone ring fragments, 2 V-perforated buttons, 7 segmented ornaments, 1 segmented pendant, 1 trapezoid slate pendant, 1 perforated sheet gold plate.	Second date from human bone sample of same individual: 3650 ± 30 (Beta-302244)	SG	-2313	-2402	-2206	-2456	-2202	-2295	-2342	-2204	-2458	-2199	102.1
96		4	Seine-Loire River basins	France	Les Petits Prés, Léry	sép. 1	49.2864	1.20427	Bell Beaker	Gif-7456	3760	90	human bone	direct			Müller & Van Willigen 2001; Salanova 2000, 25, 310; Billard 2011	Some confusion about which grave the sample is from (Müller & Van Willigen [2001] write about grave 2, Salanova [2000] writes about grave 1); in the original publication (Mantel 1991) the abstract says grave 2 but the main text indicates that the date is from grave 1.	Right-flexed inhumation (female, c. 30–35 y. o.). Grave goods: 1 beaker, 38 V-perforated bone buttons.		SG	-2189	-2336	-2032	-2460	-1951	-2232	-2330	-2124	-2462	-2040	108.8
97		4	Seine-Loire River basins	France	Les Quétignières, Longvic		47.2779	5.05791	Bell Beaker	Lyon-2065(Poz)	4030	35	human bone	direct			Lemercier & Tchérémissinoff 2011; Salanova & Ducreux 2005, 127	Human bone sample from individual 1.	Double grave (2 individuals). Individual 1: Right-flexed inhumation (female, c. 45+ y. o.). Individual 2: Inhumation (young adult), loose skeletal remains. Grave goods (overall): 1 beaker, 1 flint flake, 4 perforated bivalve shells.		Non-SG	-2550	-2578	-2476	-2831	-2466	-2530	-2573	-2476	-2617	-2468	109.9
98		4	Seine-Loire River basins	France	Poitiers, La Folie		46.6126	0.350334	Bell Beaker	R-combine	3823	28	human bone	direct			Brunet et al. 2020; Tchérémissinoff et al. 2011a; Salanova 2011, 127, 135		Crouched inhumation (adult). Grave with indications of a wooden coffin, surrounded by a palisade ditch. Grave goods: 1 beaker, 1 Grand Pressigny dagger fragment, 1 flint flake. From the fill: 4 flint flakes.	Two human bone samples available: 3835±45 BP (GrA-18765) and 3815±35 BP (GrA-17489); R-combine.	SG	-2269	-2335	-2203	-2443	-2146	-2262	-2294	-2204	-2403	-2146	106.1
99	I15028	4	Seine-Loire River basins	France	Port Blanc, Morbihan, Quiberon	skeleton RL 90.30.1.1; P2429	47.5235	-3.1546	France_N_o	PSUAMS-9404	3825	25	human bone	direct	J1c2e		Patterson et al. 2022; Favrel & Nicolas 2022	Unclear which individual was sampled.	Double grave (2 individuals). Individual 1: Inhumation (female). Individual 2: Inhumation (female). Reused Neolithic megalith with two individuals isolated in the corridor. Grave goods (overall): 1 beaker, 1 copper awl, 1 bone pin.		Non-SG	-2269	-2334	-2204	-2437	-2147	-2262	-2295	-2204	-2402	-2148	105.7
100	I2450/SK 3036 (ABSRC00)	5	Southern Britain	England	Abingdon Spring Road cemetery	burial 3037	51.6751	-1.29706	Bell Beaker	R-combine	3838	30	human bone	direct	K1a1b1g		Olalde et al. 2018		Right-flexed inhumation (female, c. 20–24 y. o.). Grave goods: 1 copper awl.	Two human bone samples available: 3841±40 BP (NZA-15865) and 3834±45 BP (NZA-15866); R-combine; third date has reported technical issues and therefore was retracted: 3861±29 BP (OxA-12100).	SG	-2299	-2343	-2206	-2455	-2200	-2269	-2332	-2204	-2401	-2149	109.5
101	SK61	5	Southern Britain	England	Acklam Wold, east Yorkshire	124, burial 4	54.0479	-0.794918	Bell Beaker	OxA-V-2197-50	3774	36	human bone	direct			Parker Pearson et al. 2019		Inhumation (male, c. 36–45 y. o.). Grave goods: 1 beaker, 1 flint dagger, 1 flint knife, 1 flint flake, 1 flint strike-a-light with pyrite, 1 bone point, 1 jet pulley belt ring, 1 jet V-perforated button, 1 amber V-perforated button, 1 wooden object.		SG	-2196	-2282	-2140	-2337	-2040	-2205	-2279	-2143	-2301	-2061	106.7
102	SK83	5	Southern Britain	England	Aldro, east Yorkshire	116, burial 3	54.0475	-0.749111	Bell Beaker/EBA	OxA-V-2199-44	3795	32	human bone	direct			Parker Pearson et al. 2019		Inhumation (probably female, middle adult). Grave goods: 1 beaker.		SG	-2229	-2286	-2149	-2344	-2066	-2226	-2283	-2152	-2334	-2138	104.7
103	SK243	5	Southern Britain	England	Aldwincle, Northamptonshire	burial 1	52.4113	-0.534938	Bell Beaker/EBA	SUERC-26196	3800	30	human bone	direct			Parker Pearson et al. 2019		Inhumation (male, c. 46+ y. o.). Grave goods: 1 flint arrowhead, 1 flint arrowhead blank, 1 flint scraper, 1 rubbing/grinding stone, 2 bone spatulae, 1 boar tusk.		SG	-2236	-2287	-2152	-2343	-2138	-2230	-2283	-2156	-2334	-2141	104.3
104	SK244	5	Southern Britain	England	Aldwincle, Northamptonshire	burial 2	52.4113	-0.534938	Bell Beaker/EBA	SUERC-26178	3790	30	human bone	direct			Parker Pearson et al. 2019		Inhumation (c. 26–35 y. o.). Grave goods: 1 beaker.		SG	-2221	-2285	-2146	-2340	-2064	-2221	-2281	-2150	-2299	-2137	103.3
105	I2418/6033; SK297	5	Southern Britain	England	Amesbury Down	barrow 6203, grave 6012, skeleton 6033	51.1626	-1.76256	Bell Beaker	NZA-32788	3835	25	human bone	direct	K1a4a1		Olalde et al. 2018; Barclay & Marshall 2011, 172; Parker Pearson et al. 2019		Inhumation (female, middle adult). Grave in large stone chamber in barrow. Grave goods: sherds of Beaker pottery, 1 flint arrowhead, 1 flint knife, 1 antler tine.		SG	-2288	-2341	-2206	-2452	-2200	-2265	-2302	-2205	-2397	-2153	109.4
106	I2598/12134; SK299	5	Southern Britain	England	Amesbury Down	flat grave 12125, skeleton 12134	51.1536	-1.77404	Bell Beaker	NZA-32494	3664	30	human bone	direct	H	R1b1a1a2a1a	Olalde et al. 2018; Barclay & Marshall 2011, 172; Parker Pearson et al. 2019		Inhumation (male, middle adult). Grave goods: 1 beaker.		SG	-2049	-2132	-1977	-2139	-1950	-2098	-2140	-2028	-2196	-1982	99.6
107	I2565/1238; SK295	5	Southern Britain	England	Amesbury Down	grave 1236, skeleton 1238, 'Archer's Companion'	51.1626	-1.76828	Bell Beaker	OxA-13562	3829	38	human bone	direct	W1+119	R1b1a1a2a1a2c/R1b1a1b1a1a2c1	Olalde et al. 2018; Barclay & Marshall 2011; Parker Pearson et al. 2019; Needham 2005, 185		Inhumation (male, c. 20–25 y. o.). Grave goods: sherds, 5 worked flints, 1 boar tusk, 2 gold basket ornaments.		SG	-2288	-2343	-2203	-2456	-2146	-2259	-2304	-2201	-2399	-2143	111
108	I14200; SK301	5	Southern Britain	England	Amesbury Down	grave 1289, skeleton 1291, 'Amesbury Archer'	51.1626	-1.76828	Bell Beaker	OxA-13541	3895	32	human bone	direct	K1b1a	R1b1a1b1a1a2b1	Patterson et al. 2022; Barclay & Marshall 2011; Needham 2005; Parker Pearson et al. 2019		Inhumation (male, c. 35–45 y. o.). Grave with indications of wooden chamber under a barrow. Grave goods: 5 beakers, 19 flint arrowheads, various flint tools (scrapers, knives, blades, and flakes), 3 flint strike-a-lights with pyrite nodules, 1 cushion stone, 2 wristguards, 1 copper dagger, 1 antler spatula, 1 bone pin, 3 boar tusks (1 worked into a spoon), 1 slate belt ring, 1 fossil, 2 gold bask…	Two more dates from boar tusks: 3877±33 BP (OxA-13540), 3866±28 BP (OxA-13623).	SG	-2379	-2460	-2343	-2470	-2239	-2334	-2388	-2289	-2444	-2208	83.9
109	I2566/13385	5	Southern Britain	England	Amesbury Down	grave 13377, burial 13385	51.1662	-1.77158	Bell Beaker	NZA-32490	3734	25	human bone	direct	K1b1a1	R1b1a1a2a1a2	Olalde et al. 2018; Barclay & Marshall 2011, 172		Inhumation (male, adult). Grave goods: 1 beaker.		SG	-2129	-2199	-2048	-2267	-2036	-2156	-2201	-2131	-2274	-2042	103.3
110	I2416/25004; SK 300	5	Southern Britain	England	Amesbury Down	grave 25000, 'Boscombe Bowmen', burial 25004	51.1686	-1.76725	Bell Beaker	R-combine	3838	21	human bone	direct	K1b1a1	R1b1a1a2a1a	Olalde et al. 2018; Barclay & Marshall 2011; Needham 2005; Parker Pearson et al. 2019		Multiple grave (9 individuals). Dated individual: Left-flexed inhumation (male, c. 26–50 y. o.) in NW-SE orientation. Grave with indications of a wooden chamber. Grave goods (overall): 8 beakers, 5 flint arrowheads, 1 flint strike-a-light, 3 flint scrapers, 1 flint knife, flint blades, flint flakes, 1 boar tusk, 1 antler toggle.	Two human bone samples from burial 25004 available: 3845±27 BP (OxA-13624) and 3830±30 BP (Beta-432804); R-combine; other dates availabl; human bone sample from bone deposit 25005: 3955±33 BP (OxA-13542); human bone sample from bone deposit 25008: 3882±33 BP (OxA-13543); human bone sample from child burial 25007: 3889±32 BP (OxA-13598); human bone sample from child burial 25001: 3681±30 BP (OxA-1…	Non-SG	-2290	-2341	-2207	-2451	-2201	-2268	-2332	-2206	-2395	-2201	108.1
111	I2459/62014	5	Southern Britain	England	Amesbury Down	grave pit 62004, burial 62014	51.16	-1.77	Bell Beaker	SUERC-54823	3829	30	human bone	direct	T2a1a		Olalde et al. 2018; Barclay & Bradley 2017		Right-flexed inhumation (female, c. 9–11 y. o.) in N-S orientation, placed on a deposit of burnt domestic material. Grave goods: 1 beaker, pottery sherds, 2 grindstones, flint & bone tools, flax seeds, hazelnut shells, animal bones.	Charred barley from domestic deposit: 3877±26 BP (SUERC-53044).	SG	-2282	-2340	-2204	-2453	-2148	-2259	-2300	-2203	-2396	-2147	109.8
112	SK246	5	Southern Britain	England	Amesbury, Wiltshire	G51/H36, burial B	51.1837	-1.83785	Bell Beaker	SUERC-31867	3840	30	human bone	direct			Parker Pearson et al. 2019; Parker Pearson et al. 2022, 128; Amadio & Bishop 2010, 19		Inhumation (male, c. 17–25 y. o.), buried in the ring ditch of a barrow. Grave goods: 1 beaker.		SG	-2302	-2396	-2206	-2455	-2201	-2271	-2332	-2205	-2401	-2150	109.4
113	SK163	5	Southern Britain	England	Barnack, Cambridgeshire	grave 28	52.6497	-0.449378	Bell Beaker/EBA	BM-2956	3770	35	human bone	direct			Parker Pearson et al. 2019; Needham 2005		Supine left-flexed inhumation (male, c. 26–45 y. o.). Grave with indications of wooden planks. Grave goods: 1 beaker, 1 wristguard with 18 gold rivet-caps, 1 copper dagger, 1 bone toggle.	Two charcoal samples available: 3660±60 BP (BM-1412); From wooden plank: 3570±80 BP (HAR-1645).	SG	-2189	-2282	-2138	-2296	-2039	-2201	-2277	-2141	-2296	-2060	106.4
114	SK171	5	Southern Britain	England	Beauforts, North Foreland Avenue, Broadstairs, Kent	BNF04, skeleton 1	51.3713	1.44567	Bell Beaker	R-combine	3803	22	human bone	direct			Parker Pearson et al. 2019; Hart & Moody 2008		Left-flexed inhumation (older adult, 46+ y. o.) in E-W orientation, facing S. Grave with indications of a wooden structure. Grave goods: 1 beaker, flint cores and blades, 1 flint scraper.	Two human bone samples available: 3806±29 BP (OxA-V-2271-38) and 3799±31 BP (Wk-18732); R-combine.	SG	-2237	-2286	-2201	-2337	-2143	-2234	-2283	-2201	-2299	-2144	101.2
115	SK222	5	Southern Britain	England	Bee Low, Derbyshire	1981.412; burial 8, south-west	53.1792	-1.71478	Bell Beaker	SUERC-26177	3875	30	human bone	direct			Parker Pearson et al. 2019		Inhumation (probably female, 36–45 y. o.). Grave in barrow. Grave goods: 1 beaker.		SG	-2360	-2452	-2296	-2464	-2209	-2316	-2366	-2210	-2434	-2205	90.1
116	SK226	5	Southern Britain	England	Boscombe Down, Married Quarters, site code 53535, Wiltshire	grave 25051 (Parker Pearson et al. 2019)/25010 (Barclay & Marshall 2011), skeleton 25049	51.1671	-1.7611	Bell Beaker/EBA	NZA-32495	3774	30	human bone	direct			Parker Pearson et al. 2019; Barclay & Marshall 2011, 172		Inhumation (male, c. 35–45 y. o.). Grave goods: 1 beaker.		SG	-2196	-2280	-2141	-2293	-2049	-2204	-2277	-2144	-2294	-2131	104.2
117		5	Southern Britain	England	Boscombe Down, Wiltshire	pit 10152	51.16	-1.77	Bell Beaker	NZA-32485	3779	30	human bone	direct			Barclay & Marshall 2011, 172		Inhumation. Grave goods: 2 beakers.		SG	-2204	-2282	-2142	-2296	-2049	-2209	-2279	-2145	-2293	-2135	103.8
118	I4950/DZSWS; SK136	5	Southern Britain	England	Central Flying School, Upavon, Wiltshire		51.2921	-1.7791	Bell Beaker	OxA-V-2228-45	3873	28	human bone	direct	U5a2d1	R1b1a1a2a1a2c1	Parker Pearson et al. 2019; Olalde et al. 2018		Inhumation (male, c. 46+ y. o.). Grave goods: 1 beaker.		SG	-2359	-2452	-2295	-2463	-2209	-2316	-2362	-2210	-2433	-2205	91.7
119	SK164	5	Southern Britain	England	Chilbolton, Leckford Estate, Hampshire	primary burial, context 18	51.1543	-1.43374	Bell Beaker	OxA-V-2271-35	3935	32	human bone	direct			Parker Pearson et al. 2019		Supine left-flexed inhumation (male, 36–45 y. o.). Grave goods: 1 beaker, 1 flint strike-a-light with marcasite nodule, 6 flint flakes, 1 antler spatula, 1 copper knife, 2 pairs of gold basket-shaped ornaments, 1 gold bead, 55 shale beads.	Second human bone sample retracted: 3740±80 BP (OxA-1072). Possibly inaccurate according to Parker Pearson et al. 2019.	SG	-2421	-2474	-2347	-2566	-2299	-2360	-2416	-2298	-2466	-2290	81.5
120	SK165	5	Southern Britain	England	Chilbolton, Leckford Estate, Hampshire	secondary burial, context 13	51.1543	-1.43374	Bell Beaker	OxA-1073	3780	80	human bone	direct			Parker Pearson et al. 2019; Barclay & Marshall 2011, 179; Needham 2005, 202		Left-flexed inhumation (probably male, c. 46+ y. o.). Grave goods: 1 beaker, 2 flint flakes.		SG	-2216	-2341	-2041	-2462	-1981	-2218	-2287	-2141	-2389	-2048	118.3
121		5	Southern Britain	England	Cottington Hill, Ebbsfleet, Kent		51.3262	1.35301	Bell Beaker	BM-2725	3630	60	human bone	direct			Needham 2005, 203; Ambers & Bowman 1994, 98; Jay 1991, 275		Left-flexed inhumation in W-E orientation, facing N. Disturbed flat grave. Grave goods: 1 beaker.		SG	-2004	-2127	-1901	-2197	-1779	-2112	-2199	-2032	-2272	-1971	73.6
122	SK161	5	Southern Britain	England	Culbone Hill, Culbone, Somerset		51.2163	-3.69089	Bell Beaker	OxA-V-2271-33	3921	30	human bone	direct			Parker Pearson et al. 2019		Inhumation (male, 25–30 y. o.) in stone cist. Grave goods: 1 beaker.		SG	-2402	-2468	-2348	-2552	-2294	-2355	-2410	-2296	-2464	-2288	82
123	I2452/BEDFM2009.12, feature F.66 skeleton 186	5	Southern Britain	England	Dairy Farm	grave F.66, skeleton 186	52.1446	-0.374609	Bell Beaker	R-combine	3715	23	human bone	direct	H1e1a	R1b1a1a2a1a2c1	Olalde et al. 2018		Left-flexed inhumation (male, mature). Flat grave. Grave goods: 1 beaker, 1 flint dagger.	Two human bone samples available: 3735±35 BP (Poz-83405) and 3700±30 BP (Beta-444979); R-combine.	SG	-2103	-2191	-2041	-2199	-2032	-2133	-2198	-2069	-2201	-2041	89.7
124	I6774/R2315/3	5	Southern Britain	England	Ditchling Road		50.8625	-0.121506	Bell Beaker	SUERC-74755	3760	30	human bone	direct	H4a1a1a	R1b1a1a2a1a	Olalde et al. 2018		Left-flexed inhumation (male, c. 25–35 y. o.), in NE-SW orientation, facing SE. Grave goods: 1 beaker, 1 flint arrowhead, snail shells.		SG	-2172	-2276	-2067	-2287	-2041	-2188	-2271	-2139	-2288	-2061	106.5
125	SK166	5	Southern Britain	England	Easton Lane	burial 2752	51.0852	-1.3018	Bell Beaker/EBA	OxA-V-2271-36	3791	30	human bone	direct			Parker Pearson et al. 2019		Inhumation (probably male, c. 36–45 y. o.). Grave goods: 6 flint arrowheads, 1 flint knife, 6 flint flakes, 1 bone awl, 4 antler rods. In the fill: 1 flint strike-a-light, 2 flint cores, 47 flint debitage pieces.		SG	-2223	-2285	-2147	-2341	-2065	-2222	-2282	-2150	-2299	-2137	103.6
126	SK119	5	Southern Britain	England	Garton Slack, east Yorkshire	barrow C52, burial 3	54.0091	-0.536624	Bell Beaker/EBA	OxA-V-2199-18	3749	30	human bone	direct			Parker Pearson et al. 2019		Left-flexed inhumation (c. 26–35 y. o.). Grave in barrow. Grave goods: 1 flint knife, 1 retouched flint flake, 1 flint lump/core.		SG	-2154	-2203	-2057	-2283	-2037	-2176	-2205	-2136	-2285	-2051	107.4
127	SK108	5	Southern Britain	England	Garton Slack, east Yorkshire	barrow C52, burial 5, skull no. 20	54.0091	-0.536624	Bell Beaker/EBA	OxA-V-2199-37	3764	28	human bone	direct			Parker Pearson et al. 2019		Left-flexed inhumation (male, c. 36–45 y. o.). Grave in barrow. Grave goods: 1 flint dagger, 1 flint knife, 1 jet V-perforated button.		SG	-2179	-2276	-2138	-2287	-2046	-2192	-2271	-2141	-2288	-2070	105.4
128	fn 191	5	Southern Britain	England	Handley Down, Dorset	skeleton 10	50.9551	-1.98429	Bell Beaker	BM-2518	3760	50	human bone	direct			Needham 2005, 187; Ambers et al. 1991, 53		Inhumation (male, adult) in a flat grave. Grave goods: 1 beaker.		SG	-2177	-2282	-2050	-2343	-1985	-2197	-2279	-2136	-2302	-2051	109.8
129	SK68	5	Southern Britain	England	Hanging Grimston, east Yorkshire	56, burial 5	54.0388	-0.779912	Bell Beaker	OxA-V-2197-54	3825	36	human bone	direct			Parker Pearson et al. 2019		Inhumation (c. 17–25 y. o.). Grave goods: 1 beaker.		SG	-2280	-2341	-2202	-2454	-2144	-2255	-2300	-2201	-2395	-2143	110.7
130	SK162	5	Southern Britain	England	Hemp Knoll, Wiltshire	central inhumation	51.405	-1.90291	Bell Beaker	OxA-V-2271-34	3834	29	human bone	direct			Parker Pearson et al. 2019		Inhumation (male, c. 36–45 y. o.). Grave with indications of a wooden coffin. Grave goods: 1 beaker, 1 wristguard, 1 belt ring, animal bones (skull & forelimbs of a cow, possible remains of an ox-hide cloak).	Two charcoal samples from wooden coffin: 3750±140 BP (NPL-139) and 3540±70 BP (HAR-2998).	SG	-2290	-2342	-2205	-2454	-2151	-2265	-2332	-2203	-2398	-2148	109.7
131		5	Southern Britain	England	Little Pond Ground, Buckinghamshire	MK24	52.0574	-0.832863	Bell Beaker	HAR-340	3670	80	human bone	direct			Needham 2005, 190; Otlet 1977, 403		Crouched inhumation (female, older adult). Grave surrounded by circular ditch. Grave goods: 1 beaker, 1 copper awl (possibly).		SG	-2059	-2194	-1942	-2292	-1779	-2157	-2270	-2081	-2299	-2000	90.7
132	SK180	5	Southern Britain	England	Long Crichel G5, Dorset	interment 1/int. 25	53.7193	-1.28926	Bell Beaker	SUERC-26162	3885	30	human bone	direct			Parker Pearson et al. 2019		Inhumation (male, 35–45 y. o.). Grave goods: 1 beaker.		SG	-2371	-2456	-2306	-2466	-2236	-2327	-2384	-2237	-2442	-2207	86.6
133		5	Southern Britain	England	Manston, Kent	burial 1	51.3372	1.37392	Bell Beaker	BM-2642	3630	50	human bone	direct			Needham 2005, 197; Ambers & Bowman 1994, 97; Perkins & Gibson 1991, 16 fig. 3	Human bone sample from individual 1.	Double grave (2 individuals). Individual 1: Left-flexed inhumation (late adolescent/adult). Individual 2: Inhumation (1 femur from the grave fill). Central grave in barrow, surrounded by circular ditch. Grave goods (overall): 1 beaker, 1 flint knife, 1 jet button.		Non-SG	-2003	-2122	-1926	-2189	-1831	-2100	-2195	-2020	-2201	-1972	71.5
134	SK294	5	Southern Britain	England	Mount Farm, Berinsfield, Oxfordshire	skeleton 618, MF618 618/A/1	51.6598	-1.1629	Bell Beaker/EBA	R-combine	3814	25	human bone	direct			Parker Pearson et al. 2019; Lambrick 2010		Right-flexed inhumation (female, c. 17–24 y. o.). Grave goods: 1 beaker, 1 flint scraper, 1 bone pin, 2 perforated boar tusks.	Two human bone samples available: 3814±34 BP (OxA-15747) and 3710±90 BP (HAR-4792); R-combine; third date on animal bone: 3836±32 BP (OxA-15787).	SG	-2253	-2290	-2204	-2396	-2145	-2244	-2287	-2203	-2338	-2147	104.7
135	SK208	5	Southern Britain	England	Near Castern, Staffordshire	J93.915	53.0765	-1.81621	Bell Beaker/EBA	SUERC-26167	3790	30	human bone	direct			Parker Pearson et al. 2019		Inhumation (male, c. 22–35 y. o.). Grave goods: 1 beaker, 1 flint tool.		SG	-2221	-2285	-2146	-2340	-2064	-2220	-2281	-2150	-2300	-2137	103.4
136	I5512; SK135	5	Southern Britain	England	Netheravon Flying School	grave 1	51.231	-1.78655	Bell Beaker/EBA	OxA-V-2228-44	3763	27	human bone	direct	J1c		Parker Pearson et al. 2019; Olalde et al. 2018		Inhumation (female, middle adult). Grave goods: 1 beaker, 1 flint nodule.		SG	-2178	-2275	-2137	-2286	-2045	-2190	-2269	-2141	-2287	-2071	105.6
137	I4951; SK134	5	Southern Britain	England	Netheravon Flying School	grave 2	51.231	-1.78655	Bell Beaker/EBA	OxA-V-2228-43	3732	30	human bone	direct	K1b1a1	R1b1a1a2a1a	Parker Pearson et al. 2019; Olalde et al. 2018	Human bone from individual 1. EBA according to Parker Pearson et al. 2019.	Double grave (2 individuals). Individual 1: Inhumation (male, c. 30–40 y. o.). Individual 2: Inhumation (c. 15 months). Grave goods (overall): 1 beaker.		Non-SG	-2127	-2199	-2045	-2274	-2032	-2157	-2204	-2126	-2276	-2043	100.9
138	SK304	5	Southern Britain	England	Normanton Down, Wiltshire (A303/Wilsford G1)	skeleton 1515, grave 1502, context WA50538	51.1738	-1.84232	Bell Beaker	NZA-29534	3878	20	human bone	direct			Parker Pearson et al. 2019; Barclay & Marshall 2011, 179		Inhumation (male, 23–27 y. o.). Grave goods: 1 beaker, 1 bone belt ring.		SG	-2371	-2452	-2300	-2461	-2290	-2334	-2389	-2289	-2446	-2210	93.2
139	SK172	5	Southern Britain	England	Northumberland Bottom, Southfleet	grave 40557, skeleton 1230	51.4171	0.349902	Bell Beaker/EBA	NZA-22735	3601	40	human bone	direct			Parker Pearson et al. 2019; Askew & Booth 2006, 11	Human bone sample from individual 1. Grave associated with EBA, according to Parker Pearson et al. 2019.	Double grave (2 individuals). Individual 1: Left-flexed inhumation (probably female, c. 26–45 y. o.). Individual 2: Inhumation (c. 3–5 y. o.), placed above individual 1. Grave goods (overall): 1 beaker.	Human bone sample from individual 2: 3743±40 BP (NZA-22736).	Non-SG	-1962	-2021	-1898	-2128	-1782	-2074	-2134	-2006	-2190	-1954	46.9
140	I2454/OVE08 feature F.1080 skeleton 5487	5	Southern Britain	England	Over Narrows	grave F.1080, skeleton 5487	52.3371	0.002351	Bell Beaker	OxA-24595	3703	28	human bone	direct	R1a1a		Evans et al. 2016; Olalde et al. 2018		Right-flexed inhumation (female, c. 18–25 y. o.). Grave covered by barrow. Grave goods: 1 beaker, 1 jet bead necklace.	Human bone sample from secondary interment in same, recut pit: 3631±28 BP (OxA-24594).	SG	-2093	-2139	-2036	-2199	-1982	-2125	-2196	-2080	-2201	-2034	91
141	SK188	5	Southern Britain	England	Oxgene, Oxford	grave 204, skeleton 206	51.7599	-1.25433	Bell Beaker/EBA	NZA-16624	3792	60	human bone	direct			Parker Pearson et al. 2019; Boston et al. 2003		Left-flexed inhumation (female, c. 35–45 y. o.). Grave goods: 1 beaker, 8 flint tools (likely placed in an organic container).		SG	-2233	-2341	-2069	-2456	-2037	-2225	-2286	-2149	-2388	-2059	116.2
142	SK211	5	Southern Britain	England	Parsley Hey, Hartington, Derbyshire (Parcelly Hay)	J93.945; P102	53.1738	-1.78602	Bell Beaker	SUERC-31857	3905	30	human bone	direct			Parker Pearson et al. 2019		Inhumation (male, 45+ y. o.), buried in a seated position. Grave goods: 1 beaker, 3 flint flakes, animal bones and teeth.		SG	-2388	-2462	-2346	-2469	-2296	-2346	-2385	-2293	-2456	-2211	83
143		5	Southern Britain	England	Poor's Health, Risby, Suffolk	burial 2	52.2854	0.628723	Bell Beaker	BM-2522	3660	50	human bone	direct			Needham 2005, 190; Ambers et al. 1991, 53; Vatcher & Vatcher 1976		Right-flexed inhumation in central grave of a barrow. Grave goods: Beaker sherds.		SG	-2043	-2133	-1956	-2197	-1897	-2118	-2198	-2077	-2271	-1986	88.3
144		5	Southern Britain	England	Porton Down	barrow/burial group 5225, grave 5169, burial 5223	51.1247	-1.6965	Bell Beaker	SUERC-43375	3728	24	human bone	direct			Andrews & Thompson 2016		Right-flexed inhumation (female, c. 20–30 y. o.). Secondary grave in barrow. Grave goods: 1 beaker.		SG	-2120	-2196	-2046	-2201	-2036	-2149	-2201	-2126	-2205	-2041	98.6
145		5	Southern Britain	England	Porton Down	barrow/burial group 5225, grave 5171, bone spread 5224	51.1247	-1.6965	Bell Beaker	SUERC-43376	3832	27	human bone	direct			Andrews & Thompson 2016		Inhumation (female, c. 30–40 y. o.), disturbed. Primary grave in barrow. Grave goods: 1 beaker.		SG	-2284	-2341	-2205	-2452	-2151	-2262	-2302	-2204	-2396	-2150	110
146	SK167	5	Southern Britain	England	Queen Elizabeth the Queen Mother Hospital, Margate, Kent	NAM 05, skeleton 2	51.3745	1.38952	Bell Beaker	Wk-18733	3852	33	human bone	direct			Parker Pearson et al. 2019; Hart & Moody 2008		Left-flexed inhumation (c. 26–50 y. o.) in N-S orientation, facing E. Grave with indications of a wooden chamber. Grave goods: 1 beaker, sherds of 2 other beakers, 3 flint arrowheads.		SG	-2325	-2435	-2209	-2457	-2204	-2285	-2338	-2207	-2407	-2155	102.7
147		5	Southern Britain	England	Radley Barrow Hills, Oxfordshire	barrow 201, grave 206	51.682	-1.25361	Bell Beaker	BM-2520	3630	60	human bone	direct			Barclay & Marshall 2011, 179; Needham 2005, 202; Barclay & Halpin 1999, 133-135		Inhumation (probably female, late adolescent/adult) in a disturbed flat-grave. Grave goods: 1 beaker, 1 flint flake, 3 flints.		SG	-2004	-2127	-1901	-2197	-1779	-2113	-2198	-2030	-2273	-1971	73.3
148		5	Southern Britain	England	Radley Barrow Hills, Oxfordshire	barrow 4A central grave	51.682	-1.25361	Bell Beaker	OxA-4356	3880	90	human bone	direct			Needham 2005; Barclay & Halpin 1999, 154		Left-flexed inhumation (male, adult). Grave in barrow. Grave goods: 1 beaker, 3 flint arrowheads, 2 gold basket 'earrings'.		SG	-2346	-2468	-2206	-2580	-2041	-2266	-2346	-2161	-2437	-2131	102.1
149		5	Southern Britain	England	Radley Barrow Hills, Oxfordshire	F919 secondary	51.682	-1.25361	Bell Beaker	OxA-1875	3990	80	human bone	direct			Needham 2005; Barclay & Halpin 1999, 55-56	Human bone sample from individual 1. Contested date as it is considered 'too early' for the typology of the pots (Barclay & Marshall 2011, 178).	Multiple grave (3 individuals). Individual 1: Inhumation (neonate), in a beaker. Individual 2: Cremation (c. 2–3 y. o.), in the same beaker. Individual 3: Inhumation (c. 4–5 y. o.). Grave goods (overall): 2 beaker, 1 bone disc, 3 copper rings, 2 animal bone fragments.	Human bone sample from individual 3: 3930±80 BP (OxA-1874).	Non-SG	-2518	-2625	-2348	-2862	-2211	-2319	-2384	-2209	-2471	-2198	52.6
150		5	Southern Britain	England	Radley Barrow Hills, Oxfordshire	grave 4660	51.682	-1.25361	Bell Beaker	BM-2704	3650	50	human bone	direct			Barclay & Marshall 2011, 179; Needham 2005, 185; Barclay & Halpin 1999, 60-65	Contested date as it is considered 'too young' (Barclay & Marshall 2011, 178; Lanting 2008, 42).	Left-flexed inhumation (male, c. 40–45 y. o.) in N-S orientation, facing E. Grave with indications of a coffin. Grave goods: 1 beaker, 2 flint arrowheads, 1 flint blade, 1 flint flake, 1 copper knife, 1 bone pin, 1 antler spatula.		SG	-2030	-2132	-1947	-2194	-1891	-2110	-2197	-2075	-2204	-1980	84.7
151		5	Southern Britain	England	Radley Barrow Hills, Oxfordshire	grave 950	51.682	-1.25361	Bell Beaker	BM-2703	3720	50	human bone	direct			Needham 2005, 190; Barclay & Halpin 1999, 58-62	Contested date as it is considered 'too young' (Barclay & Marshall 2011, 178).	Inhumation (male, c. 30–35 y. o.) in a possible tree trunk coffin in a flat grave. Grave disturbed by later interment (cremation remains of subadult, adult, and burnt animal bones). Grave goods: 1 beaker, 1 flint arrowhead, worked flint. In grave fill: 1 sherd, worked flint, animal bones.		SG	-2117	-2198	-2035	-2285	-1961	-2161	-2271	-2107	-2285	-2038	98.5
152	SK130	5	Southern Britain	England	Roundway G8		51.379	-1.97495	Bell Beaker	OxA-V-2228-40	3734	30	human bone	direct			Parker Pearson et al. 2019		Left-flexed inhumation (male, c. 46+ y. o.). Grave goods: 1 beaker, 1 flint arrowhead, 1 wristguard, 1 copper dagger, 1 copper pin, 1 fossil bivalve. Flints found in spoil.		SG	-2130	-2199	-2046	-2275	-2032	-2159	-2203	-2128	-2277	-2045	102.2
153	SK307	5	Southern Britain	England	Sanctuary, West Overton, Wiltshire		51.4111	-1.83115	Bell Beaker	SUERC-26186	3875	30	human bone	direct			Parker Pearson et al. 2019		Inhumation (probably male, 16–18 y. o.). Grave goods: 1 beaker.		SG	-2360	-2452	-2296	-2464	-2209	-2316	-2383	-2210	-2433	-2205	90.1
154	SK313	5	Southern Britain	England	Sewell, Bedfordshire		51.894	-0.558362	Bell Beaker	SUERC-26194	3830	30	human bone	direct			Parker Pearson et al. 2019		Inhumation (probably male, c. 16–30 y. o.). Grave goods: 1 beaker, 1 wristguard, 1 bone toggle, 1 copper pin.		SG	-2284	-2341	-2204	-2453	-2148	-2260	-2301	-2203	-2396	-2146	110.2
155	SK140	5	Southern Britain	England	Shrewton 5a	interment 40/interment 1 on plan	51.2022	-1.87829	Bell Beaker/EBA	OxA-V-2226-45	3799	29	human bone	direct			Parker Pearson et al. 2019		Left-flexed inhumation (probably male, adult). Grave goods: 1 beaker.	Second human bone sample available: 3560±50 BP (BM-2517); R-combine fails.	SG	-2234	-2287	-2151	-2341	-2139	-2230	-2283	-2155	-2334	-2141	103.5
156	SK147	5	Southern Britain	England	Shrewton 5k	primary burial	51.2028	-1.87356	Bell Beaker	R-combine	3881	25	human bone	direct			Parker Pearson et al. 2019		Inhumation (c. 26–35 y. o.). Grave goods: 1 beaker, 1 copper dagger.	Two human bone samples available: 3871±30 BP (OxA-V-2232-37) and 3900±40 BP (BM-3017); R-combine.	SG	-2371	-2454	-2301	-2464	-2239	-2330	-2385	-2289	-2442	-2209	89.6
157	SK274	5	Southern Britain	England	Staxton Beacon, east Yorkshire	burial 11	54.1998	-0.433856	Bell Beaker/EBA	SUERC-26198	3765	30	human bone	direct			Parker Pearson et al. 2019		Left-flexed inhumation (male, c. 35–45 y. o.). Grave goods: 1 beaker, 1 flint strike-a-light, 1 pig humerus.		SG	-2181	-2278	-2137	-2288	-2045	-2193	-2273	-2141	-2290	-2066	105.9
158	SK306	5	Southern Britain	England	Stockbridge Down, Hampshire	primary burial	51.1041	-1.47291	Bell Beaker	SUERC-26185	3905	30	human bone	direct			Parker Pearson et al. 2019		Inhumation (probably female, c. 25 y. o.). Grave goods: 1 beaker, 1 copper awl.		SG	-2388	-2462	-2346	-2469	-2296	-2345	-2385	-2293	-2456	-2212	82.9
159	SK373	5	Southern Britain	England	Stonehenge ditch burial, 'Stonehenge Archer'		51.1787	-1.82628	Bell Beaker	R-combine	3819	28	human bone	direct			Parker Pearson et al. 2019; Barclay & Marshall 2011, 179; Hedges et al. 1996, 402; Evans 1984, 13-22		Supine left-flexed inhumation (male, 25–30 y. o.) in ditch of henge structure. Grave goods: 4 flint arrowheads (likely stuck in the body), 1 wristguard. In the grave fill: 3 pieces of bluestone, 2 lumps of grooved chalk.	Five human bone samples available: 3960±60 BP (OxA-4886); 3715±70 BP (BM-1582), 3785±70 BP (OxA-5044); 3825±60 BP (OxA-5045); 3775±55 BP (OxA-5046); R-combine.	SG	-2263	-2297	-2202	-2432	-2144	-2249	-2291	-2203	-2342	-2147	107.5
160		5	Southern Britain	England	Thomas Hardye School, Dorchester	grave 1605, burial 1738	50.7069	-2.45454	Bell Beaker	NZA-23746	3789	30	human bone	direct			Barclay & Marshall 2011, 179; Gardiner et al. 2007		Left-flexed inhumation (male, c. 30–45 y. o.). Central grave in barrow, surrounded by circular ditch. Grave goods: 1 beaker, 61 flint debitage pieces, 1 flint flake core, 1 copper dagger. In the fill: Over 1000 worked flints, possibly forming a flint cairn.		SG	-2220	-2284	-2146	-2340	-2062	-2220	-2281	-2150	-2299	-2137	103.1
161	SK187	5	Southern Britain	England	Thomas Hardye School, Dorchester	grave 1643, burial 1823	50.7069	-2.45454	Bell Beaker	NZA-23745	3856	30	human bone	direct			Parker Pearson et al. 2019; Gardiner et al. 2007; Barclay & Marshall 2011, 179		Left-flexed inhumation (probably male, c. 15–21 y. o.). Grave goods: 1 beaker, 3 flint arrowheads, 1 wristguard, 1 copper dagger, 1 bone toggle. In the fill: unworked flint nodules, 3 flint flakes.		SG	-2332	-2448	-2211	-2458	-2206	-2291	-2341	-2209	-2408	-2200	100.9
162	I3256/TRM10, skeleton 3384	5	Southern Britain	England	Trumpington Meadows	burial 2, skeleton 3384	52.169	0.105814	Bell Beaker	SUERC-49483	3722	31	human bone	direct	T2b	R1b1a1a2a1a2c1	Olalde et al. 2018	Human bone sample from individual 2.	Double grave (2 individuals). Individual 1: Right-flexed inhumation (female, c. 16–18 y. o.) in N-S orientation, facing W. Individual 2: Left-flexed inhumation (male, c. 17–20 y. o.) in S-N orientation, facing W. Grave goods (overall): 2 beakers.	Human bone sample from individual 1, skeleton 3383: 3661±31 BP (SUERC-49482).	Non-SG	-2114	-2196	-2040	-2269	-2027	-2146	-2201	-2072	-2271	-2040	95.6
163	I2453/CQWDO7, feature F.320 skeleton 1126	5	Southern Britain	England	West Deeping	burial 5, feature F.320, skeleton 1126	52.6728	-0.354139	Bell Beaker	Poz-83404	3760	35	human bone	direct	K2a	R1b1a1a2a1a2c1	Olalde et al. 2018		Left-flexed inhumation (male, sub-adult) in S-N orientation, facing W. Flat grave or secondary interment under a barrow. Grave goods: 5 flint arrowheads, 1 flint flake, 1 flint flake knife, 1 antler point, 1 bone point (possibly bow/quiver stiffener or pressure-flakers).		SG	-2173	-2276	-2065	-2290	-2038	-2190	-2275	-2139	-2292	-2056	107.3
164		5	Southern Britain	England	West Heslerton, North Yorkshire	2BA229	54.1739	-0.597459	Bell Beaker	OxA-12132	3711	28	human bone	direct			Needham 2005, 197; Montgomery et al. 2005		Inhumation (male, adult). Grave goods: 1 beaker.		SG	-2101	-2191	-2038	-2200	-1985	-2133	-2199	-2075	-2201	-2039	90.8
165	SK177	5	Southern Britain	England	West Kennet Avenue, Wiltshire	grave by stone 25b	51.4267	-1.85296	Bell Beaker	SUERC-26158	3855	30	human bone	direct			Parker Pearson et al. 2019		Inhumation (c. 15 y. o.). Grave goods: 1 beaker.		SG	-2330	-2447	-2210	-2457	-2206	-2290	-2340	-2209	-2408	-2200	101.6
166		5	Southern Britain	England	Wetwang Slack, East Yorkshire	WT55	54.0274	-0.566513	Bell Beaker	HAR-4426	3900	100	charcoal	direct			Needham 2005, 197; Manby et al. 2003, 61; Keepax 1981; Armit 2021	Charcoal sample from charcoal concentration c. 25 cm to the west of the inhumation.	Left-flexed inhumation (c. 8 y. o.) in SSE-NNW orientation. Damaged grave with indications of a wooden coffin. Grave goods: 1 beaker.		SG	-2375	-2557	-2206	-2835	-2039	-2268	-2353	-2156	-2442	-2129	101.1
167		5	Southern Britain	England	Wetwang, East Yorkshire	WY8	54.0266	-0.56807	Bell Beaker	HAR-9245	3680	100	charcoal	direct			Needham 2005, 202; Manby et al. 2003, 61; Otlet 1990; Armit 2021	Charcoal sample from charred inner surface of wooden coffin.	Double grave (2 individuals). Individual 1: Left-flexed inhumation (male, c. 35–45 y. o.) in E-W orientation. Individual 2: Inhumation (female, adult). Central grave in a barrow, surrounded by circular ditch with indications of a charred wooden coffin. Grave goods (overall): 1 beaker.	Charcoal sample from lid of coffin: 3690±80 BP (HAR-9244); charcoal from base of coffin: 3750 ± 80 BP (HAR-9247); see Otlet 1989a; 1989b	Non-SG	-2078	-2203	-1926	-2437	-1770	-2178	-2278	-2098	-2344	-2016	98.4
168	SK314	5	Southern Britain	England	Whitelands Farm, Bicester, Oxfordshire	63562/25127, grave 25126	51.8936	-1.17164	Bell Beaker/EBA	SUERC-30814	3800	35	human bone	direct			Parker Pearson et al. 2019; Martin 2011		Supine left-flexed inhumation (male, c. 40–50 y. o.). Grave goods: 1 beaker, 1 flint tool, 1 bone point/awl fragment, 1 bone toggle.		SG	-2238	-2290	-2149	-2403	-2062	-2230	-2286	-2152	-2337	-2139	107.1
169	I6777; SK137	5	Southern Britain	England	Wilsford G54, Wiltshire		51.1639	-1.8362	Bell Beaker	SUERC-31859	3855	30	human bone	direct	U4b1b2	R1b1a1a2a1a2c	Parker Pearson et al. 2019; Olalde et al. 2018		Inhumation (male, c. 17–25 y. o.), disturbed. Grave goods: 3 beakers, 6 flint arrowheads, 14 deer antler fragments.		SG	-2330	-2447	-2210	-2457	-2206	-2290	-2340	-2209	-2408	-2200	101.4
170	I1765_d/Sk7	5	Southern Britain	England	Windmill Fields, Ingleby Barwick	Sk. 7	54.5063	-1.31274	Bell Beaker	OxA-8729	3780	40	human bone	direct	N1a1a1a2		Olalde et al. 2018		Inhumation (female, older adult). Disturbed flat grave. Grave goods: beaker-style pottery, 1 piece of hematite.		SG	-2207	-2285	-2141	-2344	-2039	-2212	-2280	-2146	-2338	-2067	109
171	SK159	5	Southern Britain	England	Windmill Quarry, Wincanton, Somerset		51.0587	-2.40376	Bell Beaker	OxA-V-2271-32	3838	28	human bone	direct			Parker Pearson et al. 2019		Inhumation (young adult). Grave goods: 1 beaker, 1 flint scraper, 1 antler fragment.		SG	-2297	-2343	-2206	-2454	-2200	-2269	-2306	-2205	-2401	-2150	109.7
172	I2443/SK 8772 (YCF 95)	5	Southern Britain	England	Yarnton	grave 8775, burial 8772	51.7987	-1.32048	Bell Beaker	OxA-8868	3740	40	human bone	direct	T2c1d+152		Olalde et al. 2018		Left-flexed inhumation (female, c. 45+ y. o.) in SE-NW orientation, facing towards the entrance of a neolithic enclosure in the SW. Grave with indications of a wooden coffin. Grave goods: 1 beaker sherd.		SG	-2142	-2203	-2042	-2286	-2028	-2172	-2274	-2126	-2285	-2051	103.3
173	SK151	5	Southern Britain	Wales	Llanharry, Naaboth’s Vineyard, Vale of Glamorgan		51.5165	-3.43247	Bell Beaker/EBA	R-combine	3758	18	human bone	direct			Parker Pearson et al. 2019; Nash-Williams 1930	EBA according to Parker Pearson et al. 2019.	Right-flexed inhumation (c. 17–25 y. o.) in N-S orientation. Stone cist grave, likely under a barrow. Grave goods: 1 beaker, 1 flint flake (recovered from the spoil).	Three human bone samples available: 3811±30 BP (OxA-V-2271-24), 3709±29 BP (OxA-V-2271-23) and 3755±30 BP (SUERC-31877); R-combine.	SG	-2171	-2201	-2141	-2280	-2049	-2180	-2201	-2144	-2281	-2065	104.3
174		5	Southern Britain	Wales	Tandderwen, Clwyd	grave 419, Beaker inhumation 2	53.1841	-3.37616	Bell Beaker	CAR-1193	3610	70	charcoal	direct			Needham 2005, 190; Brassil et al. 1991, 56	Charcoal sample from carbonised oak coffin (lining).	Soil silhouette of a right-flexed (?) inhumation in S-N orientation. Grave with indications of a wooden coffin or container in barrow. Grave goods: 1 beaker, 1 flint knife.		SG	-1975	-2127	-1884	-2196	-1767	-2116	-2200	-2023	-2279	-1961	65.4
175		6	Northern Britain	England	Hasting Hill	find 9/cist 1	54.8827	-1.45178	Bell Beaker/EBA	OxA-26255	3686	28	human bone	direct			Olalde et al. 2018; Trenchmann 1914; https://historicengland.org.uk/listing/the-list/list-entry/1018639?section=official-list-entry	Human bone sample from individual 1.	Multiple grave (4 individuals). Individual 1: Right-flexed inhumation (male, c. 40–55 y. o.). Individual 2: Inhumation (disarticulated remains, c. 5 y. o.). Individual 3: Inhumation (disarticulated remains). Individual 4: Inhumation (disarticulated remains). Collective cist grave. Grave goods (overall): 1 vessel, 1 flint knife, 1 bone pin/point, 1 antler tine pick, periwinkle shells, fish and bir…	Human bone from loose teeth found during aDNA sampling (unclear from which individual): 3865±35 BP (Poz-83492).	Non-SG	-2077	-2136	-2029	-2195	-1973	-2115	-2197	-2087	-2201	-1977	85.6
176	I6679/UK_LH3	6	Northern Britain	England	Low Hauxley Site 1, Cairn 1	burial 3/cist 3	55.3096	-1.5554	Bell Beaker	R-combine	3623	39	human bone	direct	J1c1b1	R1b1a1a2a1a	Olalde et al. 2018; Waddington & Bonsall 2016		Supine right-flexed inhumation (male, c. 25–40 y. o.). Cist grave, covered by a subsequent Early Bronze Age cairn. Grave goods: 1 flint knife, 1 flint scraper, 1 flint flake.	Two human bone samples available: 3630±55 BP (OxA-5554) and 3615±55 BP (OxA-5553); R-combine.	SG	-1992	-2035	-1926	-2134	-1886	-2036	-2135	-1942	-2195	-1893	82.3
177		6	Northern Britain	England	Low Hauxley Site 1, Cairn 1	cist 1, burial 1, RFS7	55.3096	-1.55398	Bell Beaker	SUERC-49872	3874	32	human bone	direct			Waddington & Bonsall 2016		Right-flexed inhumation (c. 12–16 y. o.). Cist grave. Grave goods: 1 beaker.		SG	-2357	-2453	-2295	-2464	-2209	-2286	-2328	-2210	-2384	-2202	78.2
178	SK129	6	Northern Britain	Scotland	Abbey Mains Farm, Haddington, East Lothian		55.9667	-2.7449	Bell Beaker/EBA	R-combine	3733	22	human bone	direct			Parker Pearson et al. 2019; Sheridan 2007		Inhumation (female, c. 22-25 y. o.). Grave goods: 1 beaker, 1 animal bone (pig).	Two human bone samples available: 3773±31 BP (OxA-V-2199-26) and 3780±38 BP (OxA-16491); R-combine.	SG	-2127	-2198	-2050	-2204	-2036	-2166	-2201	-2134	-2275	-2046	103.5
179	I5385/SB529A2	6	Northern Britain	Scotland	Achavanich		58.3707	-3.40641	Bell Beaker	SUERC-71005	3827	33	human bone	direct	H5		Olalde et al. 2018; Hoole et al. 2018		Right-flexed inhumation (female, c. 18-25 y. o.). Stone cist grave. Grave goods: 1 beaker, 2 flint flakes, 1 flint scraper, 1 cattle scapula.	Second human bone sample: 3700±50 BP (BM-2590); Animal bone sample: 3829±32 BP (SUERC-73443).	SG	-2281	-2341	-2203	-2454	-2146	-2251	-2292	-2204	-2341	-2150	118
180		6	Northern Britain	Scotland	Balfarg henge, Fife	F.X1	56.2153	-3.15931	Bell Beaker	OxA-13215	3605	37	human bone	direct			Sheridan 2007; Mercer 1981		Inhumation (c. 14-18 y. o.). Cist grave within a henge. Grave goods: 1 handled beaker, 1 flint knife.		SG	-1967	-2023	-1901	-2127	-1829	-2011	-2129	-1927	-2138	-1889	83.2
181	SK6	6	Northern Britain	Scotland	Boatbridge Quarry, Thankerton, South Lanarkshire	cist 2	55.6213	-3.61966	Bell Beaker	OxA-V-2168-42	3824	32	human bone	direct			Parker Pearson et al. 2019; Sheridan 2007		Inhumation (c. 17-26 y. o.). Stone cist grave. Grave goods: 1 beaker.		SG	-2275	-2340	-2202	-2452	-2145	-2249	-2289	-2205	-2339	-2150	117.5
182	SK364	6	Northern Britain	Scotland	Borrowstone, Kingswells, City of Aberdeen	cist 1	57.1635	-2.24468	Bell Beaker	GrA-29077	3865	40	human bone	direct			Parker Pearson et al. 2019; Shepherd 2005; Sheridan 2007; Shepherd 1977		Left-flexed inhumation (subadult). Cist grave with black organic material on cist floor, possibly an ox hide. Grave goods: 1 beaker.		SG	-2341	-2454	-2240	-2463	-2205	-2272	-2320	-2207	-2380	-2156	87.7
183	SK365	6	Northern Britain	Scotland	Borrowstone, Kingswells, City of Aberdeen	cist 2	57.1635	-2.24468	Bell Beaker	GrA-29078	3845	40	human bone	direct			Parker Pearson et al. 2019; Shepherd 2005; Sheridan 2007; Shepherd 1977		Inhumation (male, c. 40+ y. o.) in W-E orientation. Cist grave. Grave goods: 1 beaker, 3 flint flakes, 6 pebbles.		SG	-2313	-2403	-2206	-2460	-2155	-2260	-2306	-2204	-2354	-2148	107.9
184		6	Northern Britain	Scotland	Borrowstone, Kingswells, City of Aberdeen	cist 3	57.1608	-2.24632	Bell Beaker	GrA-29079	3750	45	human bone	direct			Sheridan 2007; Shepherd 2005; Shepherd 1980		Left-flexed inhumation (male, c. 25-35 y. o.) in E-W orientation, facing S. Cist grave with evidence of burning on capstone and charcoal deposit beneath the floor. Grave goods: 1 beaker, 1 flint knife, 1 quartz pebble.		SG	-2159	-2276	-2044	-2296	-1985	-2199	-2279	-2143	-2296	-2061	101.9
185	SK323	6	Northern Britain	Scotland	Borrowstone, Kingswells, City of Aberdeen	cist 5	57.1608	-2.24797	Bell Beaker	OxA-V-2243-49	3834	29	human bone	direct			Parker Pearson et al. 2019; Shepherd 2005; Shepherd 1984		Left-flexed inhumation (probably male, adult), in SE-NW orientation. Stone cist grave. Grave goods: 1 beaker, 7 flint arrowheads, 1 flint flake, 2 flint knives, 1 flint scraper, 1 quartzite flake, 1 quartzite nodule.		SG	-2290	-2342	-2205	-2454	-2151	-2255	-2295	-2206	-2344	-2156	115.9
186	SK366	6	Northern Britain	Scotland	Borrowstone, Kingswells, City of Aberdeen	cist 6	57.1608	-2.24797	Bell Beaker	R-combine	3828	29	human bone	direct			Parker Pearson et al. 2019; Shepherd 2005; Sheridan 2007; Shepherd 1984		Left-flexed inhumation (male, c. 25-35 y. o.) in E-W orientation, facing S. Cist grave. Grave goods: 1 beaker, 5 flint flakes, pebbles, 1 piece of quartz, 1 wristguard with copper rivets, 1 sinew (possibly from a bow), 1 bone belt ring.	Two human bone samples available: 3835±40 BP (GrA-29083) and 3820±40 BP (GrA-29082); R-combine.	SG	-2279	-2339	-2204	-2452	-2148	-2251	-2291	-2205	-2341	-2153	116.6
187	SK367	6	Northern Britain	Scotland	Bractullo Farm, Kirkden, Angus		56.6151	-2.77717	Bell Beaker/EBA	BM-2515	3780	60	human bone	direct			Parker Pearson et al. 2019; Ambers et al. 1991; Kinnes et al. 1991; Sheridan 2007		Crouched inhumation (probably female, c. 35+ y. o.). Cist grave. Grave goods: 1 beaker, 1 axe fragment, 1 flint knife, 2 flint knife fragments, 2 flint scrapers, worked flint pieces, 1 pebble 'burnisher'.		SG	-2214	-2296	-2053	-2454	-2031	-2222	-2286	-2163	-2344	-2079	120.7
188	SK18	6	Northern Britain	Scotland	Broomend of Crichie, Kintore, Aberdeenshire	cist 1, NMS X.ET 5, skeleton B	57.2633	-2.36819	Bell Beaker	OxA-V-2166-34	3835	33	human bone	direct			Parker Pearson et al. 2019; Sheridan 2007	Human bone sample from individual 2.	Double grave (2 individuals). Individual 1: Right-flexed inhumation (male, 25-35 y. o.). Individual 2: Right-flexed inhumation (male, 25-35 y. o.). Stone cist grave. Both individuals possibly covered by an ox hide. Grave goods: 2 beakers, 2 flint flakes, 1 belt ring, pieces of twigs and wood.	Human bone sample from individual 1: 3720±35 BP (OxA-13214).	Non-SG	-2295	-2343	-2205	-2454	-2151	-2256	-2297	-2205	-2346	-2151	115.7
189		6	Northern Britain	Scotland	Broomend of Crichie, Kintore, Aberdeenshire	cist 2	57.2633	-2.36819	Bell Beaker	OxA-15056	3856	29	human bone	direct			Sheridan 2007; Sheridan 2005, 183	Human bone sample from individual 1.	Double grave (2 individuals). Individual 1: Inhumation (male, adult). Individual 2: Inhumation (infant). Both bodies probably covered by an ox hide. Cist grave. Grave goods (overall): 2 beakers, 2 flint flakes, 1 horn spoon.	Second human bone sample of same individual was retracted due to contamination: 3932±35 BP (OxA-11243).	Non-SG	-2379	-2456	-2342	-2462	-2295	-2312	-2355	-2238	-2407	-2207	72.5
190		6	Northern Britain	Scotland	Chealamy, Strathnaver, Sutherland, Highland		58.4214	-4.23195	Bell Beaker	BM-2512	3630	50	human bone	direct			Sheridan 2007; Ambers et al. 1991; Gourlay 1984		Inhumation (male, c. 30+ y. o.). Cist grave. Grave goods: 1 beaker.		SG	-2003	-2122	-1926	-2189	-1831	-2066	-2196	-1951	-2201	-1899	81.4
191	SK326	6	Northern Britain	Scotland	Clinterty, Newhills, Kinellar		57.1805	-2.2663	Bell Beaker	OxA-V-2243-41	3813	30	human bone	direct			Parker Pearson et al. 2019		Right-flexed inhumation (male, older adult). Cist grave. Grave goods: 1 beaker, 1 polished schist axe, 2 flint arrowheads, 1 flint knife, 5 flint scrapers, 1 flint flake, 1 bone awl, 1 bone pulley belt ring.		SG	-2255	-2295	-2155	-2404	-2141	-2243	-2283	-2204	-2335	-2147	114.3
192	SK368	6	Northern Britain	Scotland	Cookston, Airlie, Angus		56.6299	-3.08392	Bell Beaker	BM-2523	3800	50	human bone	direct			Parker Pearson et al. 2019; Ambers et al. 1991; Kinnes et al. 1991; Sheridan 2007		Inhumation (male, c. 40+ y. o.). Grave goods: 1 beaker, 1 straight-perforated bone button.		SG	-2244	-2338	-2142	-2454	-2046	-2233	-2291	-2193	-2336	-2138	121.6
193	SK346	6	Northern Britain	Scotland	Corbiewells, Garmouth, Urquhart		57.6693	-3.15634	Bell Beaker	R-combine	3823	25	human bone	direct			Parker Pearson et al. 2019		Inhumation (female, c. 17-25 y. o.). Grave goods: 1 beaker, 1 flint knife, 1 piece of flint debitage.	Two human bone samples available: 3806±31 BP (OxA-V-2247-50) and 3850±40 BP (SUERC-14947); R-combine.	SG	-2266	-2296	-2204	-2405	-2146	-2248	-2287	-2206	-2337	-2155	114.1
194		6	Northern Britain	Scotland	Dalladies, Aberdeenshire	burial A	56.792	-4.1863	Bell Beaker	SRR-553	3630	125	charcoal	direct			Sheridan 2007; Piggott 1972, 36, 39	Charcoal sample from wooden coffin.	Cremation. Scattered in a stone cist with indications of a wooden lid in an Eneolithic non-megalithic long barrow. Grave goods: 1 beaker, 3 flint scrapers, 2 broken flint blades, 1 egg-shaped pebble.		SG	-2011	-2198	-1778	-2404	-1637	-2173	-2285	-2118	-2331	-1925	84
195		6	Northern Britain	Scotland	Doons Law, Whitsome, Scottish Borders		55.7576	-2.21189	Bell Beaker	AA-29066	3645	65	human bone	direct			Sheridan 2007; Clarke & Hamilton 1999		Right-flexed inhumation (probably female, c. 25-35 y. o.). Cist grave. Grave goods: 1 beaker, 1 flint scraper, 3 flint flakes (1 retouched), 1 fragmentary copper awl, 2 pieces of burnt bone, charcoal, and pollen of flowers near the skull (suggestive of a head-dress or pillow).		SG	-2024	-2135	-1931	-2203	-1781	-2116	-2273	-1978	-2283	-1923	76.8
196		6	Northern Britain	Scotland	Dornoch Nursery cist		57.8906	-4.02897	Bell Beaker	GrA-26515	3850	40	human bone	direct			Sheridan 2007; Ashmore 1989	Unclear which individual was sampled.	Potential multiple grave (3 individuals). Individual 1: Scattered cremation (young adult). Individual 2: Possibly scattered cremation (infant). Individual 3: Inhumation (c. 17-25 y. o.). Cist grave. Grave goods (overall): 1 beaker, 5 flint arrowheads, 1 flint strike-a-light, 1 wristguard, 1 iron ore nodule.		unknown	-2321	-2442	-2207	-2461	-2201	-2263	-2307	-2205	-2356	-2151	102.9
197	I2568/GENSCOT15	6	Northern Britain	Scotland	Dryburn Bridge, East Lothian	cist 2 burial 10	55.9717	-2.44378	Bell Beaker	R-combine	3736	33	human bone	direct	U5a1b1g	R1b1a1a2a1a2c1	Olalde et al. 2018; Dunwell 2007; Sheridan 2007	Human bone sample from individual 1.	Double grave (2 individuals). Individual 1: Crouched inhumation (male, adult). Individual 2: Inhumation (c. 6-8 y. o.), disarticulated. Stone cist grave. Grave goods: 1 beaker (placed on slabs above the cist).	Two human bone samples available from individual 1: 3755±35 BP (SUERC-4078) and 3620±85 BP (GU-1408); R-combine; further two human bone samples from individual 2 (burial 11): 3720±35 BP (SUERC-4079) and 3550±80 BP (GU-1409).	Non-SG	-2134	-2200	-2046	-2280	-2031	-2177	-2268	-2135	-2284	-2052	97.8
198	SK349	6	Northern Britain	Scotland	Fallaws Farm, Monikie, Angus		56.5572	-2.80104	Bell Beaker/EBA	OxA-V-2246-34	3785	26	human bone	direct			Parker Pearson et al. 2019		Inhumation (probably female, older adult). Grave goods: 1 beaker.		SG	-2214	-2282	-2146	-2296	-2066	-2223	-2281	-2155	-2289	-2144	101.8
199	SK55	6	Northern Britain	Scotland	Fodderty, Highland		57.6018	-4.49339	Bell Beaker/EBA	R-combine	3752	27	human bone	direct			Parker Pearson et al. 2019; Sheridan 2007		Inhumation (c. 36-45 y. o.). Grave goods: 1 beaker, 6 flint flakes.	Two human bone samples available: 3745±32 BP (OxA-V-2172-26) and 3770±50 BP (BM-2514); R-combine.	SG	-2159	-2204	-2062	-2283	-2039	-2190	-2270	-2143	-2286	-2067	103.3
200		6	Northern Britain	Scotland	Fyrish, Highland		57.6952	-4.3201	Bell Beaker	OxA-13213	3816	29	human bone	direct			Sheridan 2007; Needham 2005		Inhumation (male, adult). Grave goods: 1 beaker, 1 wristguard.		SG	-2259	-2296	-2201	-2433	-2142	-2244	-2285	-2204	-2335	-2148	114.7
201	SK36	6	Northern Britain	Scotland	Harveston Cottage (Brigstanes Cottage), Kinneff, Aberdeenshire	Roadside of Catterline cist 2	56.9009	-2.23491	Bell Beaker	OxA-V-2243-57	3819	27	human bone	direct			Parker Pearson et al. 2019		Inhumation (c. 6-7 y. o.). Cist grave. Grave goods: 1 beaker.		SG	-2262	-2296	-2202	-2404	-2144	-2246	-2287	-2205	-2336	-2150	114
202	SK30	6	Northern Britain	Scotland	Holm Mains Farm, Inverness, Highland	cist 1	57.443	-4.24092	Bell Beaker/EBA	OxA-V-2166-41	3743	33	human bone	direct			Parker Pearson et al. 2019; Sheridan 2007		Inhumation (probably male, c. 26-35 y. o.). Cist grave. Grave goods: 1 beaker, 2 flint arrowheads, 10 flint objects (debitage, edge tools, scrapers).		SG	-2144	-2202	-2050	-2282	-2034	-2185	-2272	-2137	-2286	-2062	100.2
203	SK31	6	Northern Britain	Scotland	Holm Mains Farm, Inverness, Highland	cist 2	57.443	-4.24092	Bell Beaker/EBA	OxA-V-2166-42	3755	32	human bone	direct			Parker Pearson et al. 2019; Sheridan 2007		Inhumation (probably female, c. 17-25 y. o.). Cist grave. Grave goods: 1 beaker.		SG	-2164	-2272	-2061	-2286	-2038	-2196	-2275	-2142	-2290	-2070	102.2
204	SK328	6	Northern Britain	Scotland	Home Farm, Udny Green, Ellon		57.3289	-2.19097	Bell Beaker/EBA	OxA-V-2243-47	3795	28	human bone	direct			Parker Pearson et al. 2019		Inhumation (male, c. 19-23 y. o.). Cist grave. Grave goods: 1 beaker, 1 flint knife, 1 natural pegmatite rod.		SG	-2228	-2285	-2149	-2341	-2137	-2231	-2282	-2199	-2294	-2145	106.7
205	SK12	6	Northern Britain	Scotland	Juniper Green, Midlothian		55.9038	-3.28751	Bell Beaker	OxA-13513	3797	31	human bone	direct			Parker Pearson et al. 2019; Sheridan 2007	Sampled bone: teeth.	Inhumation (male, c. 40-55 y. o.). Grave goods: 1 beaker.		SG	-2232	-2287	-2150	-2396	-2136	-2232	-2283	-2200	-2299	-2143	109.2
206	SK13	6	Northern Britain	Scotland	Kinaldie (Kinaldy), Kintore		57.2289	-2.27393	Bell Beaker	OxA-V-2228-39	3815	29	human bone	direct			Parker Pearson et al. 2019		Inhumation (adult). Grave goods: 1 beaker.		SG	-2257	-2296	-2201	-2432	-2142	-2243	-2285	-2204	-2335	-2148	114.2
207		6	Northern Britain	Scotland	Lesmurdie, Moray	cist B	57.3862	-2.99969	Bell Beaker	OxA-13098	3770	33	human bone	direct			Sheridan 2007; Needham 2005; Robertson 1854		Inhumation (probably male, c. 40-60 y. o.). Cist grave. Grave goods: 1 beaker, 3 flint flakes, iron-rich substance.		SG	-2189	-2281	-2138	-2294	-2041	-2211	-2279	-2150	-2291	-2135	103.8
208	SK56	6	Northern Britain	Scotland	Lochend, Highland		57.4093	-4.33793	Bell Beaker/EBA	OxA-V-2172-27	3534	31	human bone	direct			Parker Pearson et al. 2019; Sheridan 2007		Inhumation (male, c. 17-25 y. o.). Grave goods: 1 beaker, 1 flint nodule.		SG	-1856	-1927	-1777	-1951	-1750	-1971	-2110	-1896	-2131	-1872	44.9
209	SK325	6	Northern Britain	Scotland	Mains of Leslie, Premnay	cist 1	57.2289	-2.27393	Bell Beaker	OxA-V-2243-52	3829	29	human bone	direct			Parker Pearson et al. 2019		Right-flexed inhumation (probably female, middle/old adult). Cist grave. Grave goods: 1 beaker, several quartz pebbles.		SG	-2281	-2340	-2204	-2452	-2148	-2252	-2291	-2206	-2342	-2154	117.1
210	SK46	6	Northern Britain	Scotland	Manar House, Inverurie, Aberdeenshire		57.271	-2.41801	Bell Beaker/EBA	OxA-V-2172-19	3725	33	human bone	direct			Parker Pearson et al. 2019; Sheridan 2007		Inhumation (female, c. 17-25 y. o.). Grave goods: 1 beaker, 1 flint flake, 10 other flint objects, 2 bone spatulae, 3 slivers of worked bone.		SG	-2119	-2197	-2041	-2275	-1985	-2166	-2204	-2126	-2280	-2041	91.9
211	SK38	6	Northern Britain	Scotland	Nether Criggie, Dunnottar, Aberdeenshire		56.9324	-2.2683	Bell Beaker/EBA	OxA-V-2166-46	3741	32	human bone	direct			Parker Pearson et al. 2019; Sheridan 2007	Human bone sample from individual 1.	Double grave (2 individuals). Individual 1: Inhumation (female, c. 17-25 y. o.); Individual 2: Inhumation (neonate). Cist grave. Grave goods (overall): 3 beakers. Outside the cist: 2 flint scrapers, flint fragments, 2 worked stones.		Non-SG	-2141	-2201	-2050	-2281	-2033	-2182	-2271	-2137	-2285	-2056	100.4
212	SK332	6	Northern Britain	Scotland	Newlands, Oyne, Aberdeenshire	cist 2	57.3175	-2.50819	Bell Beaker/EBA	OxA-V-2243-46	3757	29	human bone	direct			Parker Pearson et al. 2019		Inhumation (male, c. 35-40 y. o.). Cist grave. Grave goods: 1 beaker, 1 flint arrowhead, 2 flint knives, 5 flint flakes, 2 wristguards.		SG	-2167	-2272	-2067	-2286	-2040	-2197	-2273	-2145	-2289	-2071	101.9
213		6	Northern Britain	Scotland	Old Rayne, Aberdeenshire		57.3448	-2.53867	Bell Beaker	GrA-23982	3690	45	human bone	direct			Sheridan 2007; Needham 2005, 204		Cremation. Central grave in a stone circle. Grave goods: 1 beaker, 1 wristguard fragment.		SG	-2079	-2141	-1984	-2202	-1948	-2139	-2204	-2086	-2282	-1975	81.8
214	SK345	6	Northern Britain	Scotland	Paradise Road, Kemnay, Aberdeenshire		57.2399	-2.44069	Bell Beaker	OxA-V-2246-41	3833	28	human bone	direct			Parker Pearson et al. 2019		Left-flexed inhumation (female, c. 20-25 y. o.) in SW-NE orientation. Stone cist grave. Grave goods: 1 beaker, 3 flint scrapers, 3 flint knives, 2 flint flakes.		SG	-2287	-2341	-2205	-2453	-2151	-2255	-2294	-2206	-2344	-2197	115.7
215	SK41	6	Northern Britain	Scotland	Park Quarry, Durris, Aberdeenshire	cist 1	57.0723	-2.32786	Bell Beaker/EBA	OxA-V-2172-14	3769	32	human bone	direct			Parker Pearson et al. 2019; Sheridan 2007		Inhumation (male, c. 25-35 y. o.). Cist grave. Grave goods: 1 beaker, 7 flint objects, 1 stone perforated disc.		SG	-2188	-2281	-2138	-2292	-2042	-2210	-2277	-2150	-2290	-2135	103.2
216	SK331	6	Northern Britain	Scotland	Park Quarry, Durris, Aberdeenshire	cist 3	57.0723	-2.32786	Bell Beaker/EBA	OxA-V-2243-45	3768	31	human bone	direct			Parker Pearson et al. 2019		Inhumation (male, c. 20-25). Cist grave. Grave goods: 1 beaker, 1 flint arrowhead, 3 flint flakes.		SG	-2186	-2280	-2138	-2291	-2043	-2209	-2279	-2147	-2289	-2136	102.4
217	SK330	6	Northern Britain	Scotland	Parkhill, New Machar	cist 2	57.2229	-2.18214	Bell Beaker/EBA	OxA-V-2243-54	3777	32	human bone	direct			Parker Pearson et al. 2019		Inhumation (male, young adult). Cist grave. Grave goods: 1 beaker, charcoal fragments, animal bones (boar, deer).		SG	-2201	-2282	-2141	-2296	-2045	-2217	-2282	-2151	-2291	-2139	104
218	SK324	6	Northern Britain	Scotland	Pitdrichie Farm, Keabog, Glenbervie, Aberdeenshire	cist 1	56.9288	-2.33268	Bell Beaker	R-combine	3824	21	human bone	direct			Parker Pearson et al. 2019		Inhumation (male, c. 35-45 y. o.). Cist grave. Grave goods: 1 beaker.	Two human bone samples available: 3831±28 BP (OxA-V-2243-43) and 3816±29 BP (OxA-V-2243-42); R-combine.	SG	-2263	-2296	-2204	-2399	-2151	-2249	-2288	-2206	-2336	-2198	111.7
219	SK50	6	Northern Britain	Scotland	Pitdrichie Farm, Keabog, Glenbervie, Aberdeenshire	cist 2	56.9288	-2.33268	Bell Beaker	OxA-V-2172-22	3910	33	human bone	direct			Parker Pearson et al. 2019; Sheridan 2007	Parker Pearson et al. (2019, 162) think the date may be too early on the basis of the beaker.	Left-flexed inhumation (male, c. 26-35 y. o.) in E-W orientation, facing S. Stone cist grave. Grave goods: 1 beaker, 1 flint knife, 2 pebbles.		SG	-2391	-2465	-2345	-2476	-2240	-2313	-2364	-2237	-2413	-2206	61.6
220	SK1	6	Northern Britain	Scotland	Ruchlaw Mains, Whittingehame, East Lothian		55.9598	-2.61567	Bell Beaker/EBA	OxA-V-2167-42	3826	39	human bone	direct			Parker Pearson et al. 2019; Sheridan 2007		Supine right-flexed inhumation (male, c. 46+ y. o.). Grave goods: 1 beaker.	Second human bone sample: 3720±110 BP (GU-1356).	SG	-2283	-2343	-2201	-2455	-2144	-2249	-2290	-2204	-2343	-2146	118.7
221	SK51	6	Northern Britain	Scotland	Sandhole, Fetterangus, Aberdeenshire		57.559	-2.005	Bell Beaker	OxA-V-2172-23	3845	32	human bone	direct			Parker Pearson et al. 2019; Sheridan 2007		Supine left-flexed inhumation (male, c. 20+) in E-W orientation, facing S. Stone cist grave. Grave goods: 1 beaker, 2 flint flakes, 1 quartzite stone, 1 piece of ochre (on the capstone).	Second human bone sample: 3650±50 BP (GU-2100).	SG	-2312	-2401	-2206	-2456	-2202	-2262	-2303	-2206	-2352	-2154	109.1
222	SK9	6	Northern Britain	Scotland	Skateraw, Innerwick, East Lothian	grave (1958)	55.9707	-2.43207	Bell Beaker	R-combine	3821	23	human bone	direct			Parker Pearson et al. 2019; Sheridan 2007		Inhumation (male, c. 26-35 y. o.). Grave goods: 1 beaker.	Two human bone samples available: 3846±29 BP (OxA-V-2164-39) and 3785±35 BP (SUERC-2865); R-combine.	SG	-2261	-2294	-2204	-2401	-2147	-2247	-2287	-2206	-2336	-2154	111.9
223	SK28	6	Northern Britain	Scotland	Slap, Turriff, Aberdeenshire		57.5799	-2.408	Bell Beaker/EBA	OxA-V-2172-31	3803	32	human bone	direct			Parker Pearson et al. 2019; Sheridan 2007		Inhumation (adult). Grave goods: 1 beaker, 1 piece of chipped flint.		SG	-2241	-2289	-2151	-2401	-2137	-2236	-2281	-2203	-2306	-2143	112.2
224	I5367/SB518A; SK27	6	Northern Britain	Scotland	Sorisdale, Coll, Argyll and Bute		56.6864	-6.4564	Bell Beaker	R-combine	3881	27	human bone	direct	V10		Olalde et al. 2018; Barclay & Marshall 2011; Sheridan 2007; Parker Pearson et al. 2019		Left-flexed inhumation (female, c. 17-25 y. o.) close to a probable house structure, grave cut through domestic layer. Grave goods: 1 beaker.	Two human bone samples available: 3879±32 BP (OxA-14722) and 3884±46 BP (BM-1413); R-combine.	SG	-2369	-2454	-2301	-2465	-2237	-2299	-2346	-2214	-2397	-2205	74.3
225		6	Northern Britain	Scotland	Tavelty, Aberdeenshire		57.2471	-2.34881	Bell Beaker	GU-2169	3710	70	human bone	direct			Sheridan 2007; Needham 2005; Parker Pearson et al. 2019, 212		Inhumation (male, young adult). Cist grave. Grave goods: 1 beaker, 2 flint arrowheads, 1 flint flake, 3 pebble objects, 1 copper dagger.		SG	-2111	-2202	-1981	-2337	-1897	-2182	-2281	-2129	-2328	-1979	91.1
226	I5472/I16448/skeleton 2	6	Northern Britain	Scotland	Thurston Mains, Innerwick, East Lothian	skeleton 2	55.9473	-2.47072	Bell Beaker	OxA-13660	3794	26	human bone	direct	K1b1a1		Olalde et al. 2018; Patterson et al. 2022; Sheridan 2007	Human bone sample (teeth) from individual 2. DNA "questionable_critical" due to contamination.	Double grave (2 individuals). Individual 1: Left-flexed inhumation (female, c. 30 y. o.). Individual 2: Right-flexed inhumation (female, c. 30-35 y. o.). Stone cist grave. Grave goods (overall): 1 beaker, 1 flint knife.	Human bone sample from individual 1: 3721±33 BP (OxA-13097).	Non-SG	-2226	-2285	-2149	-2337	-2138	-2231	-2282	-2199	-2293	-2144	104.7
227	SK327	6	Northern Britain	Scotland	Upper Boyndlie, East Castlehill, Aberdeenshire	cist 3	57.6478	-2.16919	Bell Beaker/EBA	OxA-V-2243-51	3809	29	human bone	direct			Parker Pearson et al. 2019		Right-flexed inhumation (male, middle adult) in SE-NW orientation, facing NW. Stone cist grave. Grave goods: 1 beaker.		SG	-2248	-2291	-2201	-2400	-2141	-2240	-2278	-2205	-2332	-2145	112.3
228		6	Northern Britain	Scotland	Upper Largie, Argyll & Bute		56.1394	-5.49085	Bell Beaker	SUERC-15119	3915	40	charcoal	direct			Barclay & Marshall 2011, 181; Sheridan 2008	Charcoal from deposit (hazel?) at grave good level.	Single grave (probable inhumation) without preserved skeletal remains or soil silhouette. Grave under a cairn with indications of a wooden chamber. Grave goods: 3 beakers, 1 flint knife, 1 flint strike-a-light, charcoal from organic deposit (hazel).	Charcoal sample from post in ring ditch (indirect association): 3900±35 BP (SUERC-15120); charcoal sample from fill of ring ditch (indirect association): 3880±35 BP (SUERC-15121).	SG	-2394	-2468	-2344	-2563	-2238	-2304	-2361	-2212	-2408	-2204	61.9
229	SK35	6	Northern Britain	Scotland	Upper Mains of Catterline, Kinneff, Aberdeenshire	Roadside of Catterline cist 1	56.9025	-2.23525	Bell Beaker/EBA	OxA-V-2166-44	3770	31	human bone	direct			Parker Pearson et al. 2019; Sheridan 2007		Inhumation (probably male, c. 35+ y. o.) Cist grave. Grave goods: 1 beaker, 1 piece of quartzite.		SG	-2189	-2280	-2139	-2291	-2045	-2211	-2278	-2151	-2289	-2137	102.5
230	SK322	6	Northern Britain	Scotland	Upper Ord, Auchindoir and Kearn, Aberdeenshire	cist 3	57.3317	-2.84855	Bell Beaker	OxA-V-2243-40	3854	31	human bone	direct			Parker Pearson et al. 2019		Cremation (male, middle-old adult). Stone cist grave. Grave goods: 1 beaker.		SG	-2328	-2441	-2210	-2457	-2206	-2270	-2316	-2206	-2362	-2198	99.3
231	SK11	6	Northern Britain	Scotland	West Fenton, East Lothian		56.0168	-2.80987	Bell Beaker/EBA	OxA-13514	3806	30	human bone	direct			Parker Pearson et al. 2019; Sheridan 2007; Needham 2005		Inhumation (c. 10-12 y. o.). Cist grave. Grave goods: 1 beaker.		SG	-2245	-2290	-2154	-2397	-2141	-2238	-2280	-2204	-2307	-2144	111.8
232		7	North-West European Plain	Denmark	Bjergby, Mors, Thisted Amt	grave 3	56.8676	8.75393	Late Neolithic I	AAR-6273	3655	45	human bone	direct			Heinemeier 2002, 282; Ebbesen 2005	Human bone sample (femur) from individual 1.	Double grave (2 individuals). Individual 1: Supine-stretched inhumation (male, c. 30–40 y. o.). Individual 2: Loose skeletal remains (split femur) of a second inhumation. Grave with stone coffin under a barrow. Grave goods (overall): 1 flint dagger, 2 flint arrowheads.		Non-SG	-2036	-2131	-1954	-2192	-1901	-2087	-2140	-2020	-2201	-1957	95.6
233		7	North-West European Plain	Denmark	Fjallerslev, Thisted		56.7919	8.6791	Late Neolithic I	K-3015	3840	85	charcoal	direct			Vandkilde 1996	Charcoal sample from grave pit.	Single grave (probable inhumation). Storeyed grave. Grave goods: 2 flint daggers, 1 flint arrowhead.	Second date from charcoal sample: 3890±90 BP (K-3016); third date from charcoal sample: 3920±85 BP (K-3017)	SG	-2296	-2456	-2201	-2563	-2036	-2265	-2361	-2147	-2455	-2056	108.1
234		7	North-West European Plain	Denmark	Fuglsang, Skanderborg	SIM 268/1975. NM Fundber. Nr. 4482; Kat. nr. 648, Grab 4 (Hübner); grave O	56.2361	9.93203	Late Neolithic I	K-2963	3740	85	charcoal	direct			Hübner 2005, 1083-1084; Vandkilde 1996		Soil-silhouette of a supine-stretched inhumation in E-W orientation. Grave with indications of wooden plank coffin, wrapped in a stone package. Grave goods: 1 beaker, 1 stone-shaft-hole axe, 1 flint dagger, 4 flint arrowheads.	Second date from charcoal sample: 3880±85 BP (K-2964); third date from charcoal sample: 3750 ± 85 BP (K-2962).	SG	-2159	-2287	-2028	-2454	-1935	-2190	-2289	-2071	-2399	-1990	107.9
235		7	North-West European Plain	Denmark	Gammelstrup (sb. 56), Viborg	VSM 300 C; Kat. nr. 173 (Hübner 2005)	56.4882	9.17301	Single Grave Culture	K-1451	4000	100	shell	direct			Hübner 2005, 912; Vandkilde 1996; Tauber 1971; Malmros & Tauber 1977; Tauber 1973, 100	Sampled material: oyster shell.	Inhumation (child, c. 7–10 y. o.) in stone cist flat grave. Grave with row of coal lumps and oyster shells at the base. Grave goods: 1 straight-walled beaker.		SG	-2537	-2838	-2345	-2873	-2210	-2329	-2415	-2210	-2502	-2146	67.6
236		7	North-West European Plain	Denmark	Højris, Ringkøbing		56.1394	9.17929	Late Neolithic I	K-5492	3640	75	charcoal	direct			Vandkilde 1996; Tauber 1990	Middle grave in group of three.	Single grave (probable inhumation). Grave goods: 1 flint dagger.		SG	-2018	-2135	-1901	-2274	-1773	-2109	-2197	-2022	-2286	-1952	91.2
237		7	North-West European Plain	Denmark	Højris, Ringkøbing		56.1394	9.17929	Late Neolithic I	K-5491	3550	80	charcoal	direct			Vandkilde 1996; Tauber 1990	North-Eastern grave in group of three.	Single grave (probable inhumation). Grave goods: 1 flint dagger.		SG	-1890	-2019	-1767	-2136	-1645	-2076	-2189	-1996	-2275	-1907	49.7
238		7	North-West European Plain	Denmark	Løsning, Vejle		55.8024	9.69539	Late Neolithic I	K-5039	3730	60	charcoal	direct			Vandkilde 1996; Tauber 1989	Charcoal sample from plank of wooden chamber.	Single grave (probable inhumation). Grave with indications of wooden chamber. Grave goods: ‘LN I artefacts’.		SG	-2135	-2267	-2033	-2338	-1949	-2162	-2276	-2056	-2340	-2018	102
239		7	North-West European Plain	Germany	Veen, Kr. Moers	feature 592	51.6135	6.45795	Bell Beaker	GrA-14080	3810	40	human bone	direct			Lanting & Van der Plicht 2002, 85; Hinz 1974	Sample material: burnt human bone.	Cremation grave. Grave goods: 1 beaker, 4 flint arrowheads.		SG	-2257	-2337	-2148	-2454	-2137	-2252	-2300	-2152	-2406	-2136	105.2
240		7	North-West European Plain	The Netherlands	Beuningen-Hogewald		51.859	5.78777	Bell Beaker	GrA-28356	3765	35	human bone	direct			Lanting 2008, 53; Hamburg et al. 2011		Cremation. Grave goods: 1 beaker.		SG	-2181	-2281	-2067	-2293	-2039	-2191	-2282	-2137	-2295	-2043	99.1
241		7	North-West European Plain	The Netherlands	Dalen-Eldijk		52.718	6.7763	Bell Beaker	GrA-13617	3910	50	human bone	direct			Lanting & Van der Plicht 2002, 93; Hamburg et al. 2011; Drenth & Hogestein 2007	Sample material: burnt human bone.	Cremation. Grave goods: 2 fragments of a polished axe, 1 wristguard.	Charcoal sample: 3930±55 BP (GrA-18673).	SG	-2386	-2468	-2306	-2566	-2207	-2337	-2415	-2239	-2465	-2206	92.8
242		7	North-West European Plain	The Netherlands	Eext-Kerkweg	tumulus 3	53.0255	6.72679	Bell Beaker	GrN-6340	3760	35	charcoal	direct			Lanting & Van der Plicht 2002, 93; Lanting 1973	Charcoal sample from charred coffin.	Single grave (probable inhumation) with indications of a wooden coffin. Grave in barrow. Grave goods: 2 shaft-hole axes.		SG	-2173	-2276	-2065	-2290	-2038	-2183	-2282	-2134	-2291	-2042	98.8
243		7	North-West European Plain	The Netherlands	Emmen-Angelslo		52.7794	6.93006	Bell Beaker	R-combine	3931	32	human bone	direct			Lanting & Van der Plicht 2002, 93; Hamburg et al. 2011; Drenth & Hogestein 2007	Sample material: burnt human bone.	Cremation. Grave goods: 14 flint arrowheads, 6 flint flakes, 1 flint piece.	Two burnt human bone samples available: 3940±50 BP (GrA-13614) and 3925±40 BP (GrA-27937); R-combine.	SG	-2415	-2471	-2348	-2563	-2299	-2368	-2421	-2299	-2472	-2289	87.6
244		7	North-West European Plain	The Netherlands	Hattemerbroek, Bedrijventerrein Hattemerbroek-Zuid	grave 2	52.4813	6.02264	Bell Beaker	GrA-41636	3875	35	wood	direct			Hamburg et al. 2011, 125	Sampled material: wood (from plank coffin).	Soil silhouette of a right-flexed inhumation in W-E orientation, facing S. Grave with indications of a wooden coffin, surrounded by palisaded ditch. Grave goods: 18 amber buttons, 4 amber pendants.		SG	-2356	-2454	-2295	-2465	-2209	-2325	-2394	-2234	-2448	-2206	94.6
245		7	North-West European Plain	The Netherlands	Hattemerbroek-Hanzelijn	grave 1	52.4889	6.02891	Bell Beaker	GrA-39655	3830	30	wood	direct			Hamburg et al. 2011, 214	Sampled material: wood (from plank coffin).	Soil silhouette of a right-flexed inhumation in W-E orientation, facing S. Grave with indications of a wooden coffin. Grave goods: 1 beaker sherd, 1 flint knife, 16 amber beads. In the fill: 1 beaker, beaker sherds, 32 flint pieces, 15 stone pieces.		SG	-2284	-2341	-2204	-2453	-2148	-2273	-2337	-2205	-2406	-2147	105.7
246		7	North-West European Plain	The Netherlands	Hoog-Buurlo		52.1787	5.84485	Bell Beaker	GrA-14067	3830	35	human bone	direct			Lanting & Van der Plicht 2002, 85; Lanting 2008, 53; Hamburg et al. 2011; Drenth & Hogestein 2007		Cremation (subadult). Grave goods: 2 beakers.		SG	-2288	-2342	-2204	-2455	-2147	-2274	-2336	-2204	-2407	-2145	106.3
247		7	North-West European Plain	The Netherlands	Laaghalerveld	tumulus 1930-I	52.9366	6.50986	Bell Beaker	GrN-6711	3735	35	charcoal	direct			Lanting & Van der Plicht 2002, 93; Lanting 1973	Charcoal sample from charred coffin.	Single grave (probable inhumation) with indications of a wooden coffin. Grave in barrow. Grave goods: 1 shaft-hole axes, 1 flint knife.		SG	-2133	-2200	-2044	-2282	-2028	-2147	-2203	-2051	-2283	-2034	98.2
248		7	North-West European Plain	The Netherlands	Mander	1971 tumulus 3, noordelijke graf	52.4576	6.84455	Bell Beaker	GrN-6856	3835	55	charcoal	direct			Lanting 2008, 66, 258	Charcoal sample from plank of wooden coffin lid.	Inhumation in E-W oriented grave with stone walls on both short sides and indications of a wooden coffin in a barrow. Grave goods: 1 flint knife, 1 flint arrowhead.		SG	-2297	-2439	-2201	-2464	-2141	-2277	-2346	-2201	-2437	-2140	105.7
249		7	North-West European Plain	The Netherlands	Meerlo-Postbaan		51.523	6.07558	Bell Beaker	GrA-14066	3840	35	human bone	direct			Lanting & Van der Plicht 2002, 84-85; Drenth & Hogestein 2007; Hamburg et al. 2011		Cremation (male, c. 44-65 y. o.) in a barrow. Grave goods: 1 beaker, 3 flint arrowheads, 1 arrowshaft polisher.		SG	-2305	-2399	-2205	-2456	-2200	-2287	-2341	-2207	-2436	-2150	106.2
250	I13025	7	North-West European Plain	The Netherlands	Molenaarsgraaf	skeleton 1	51.886	4.855	Bell Beaker	GrN-5131	3665	40	human bone	direct	K2b1a	R1b1a1b1a1a	Lanting & Van der Plicht 2002, 85; Patterson et al. 2022; Louwe Kooijmans 1974		Supine left-flexed inhumation (male, c. 15 y. o.). Grave in a timber casing reinforced by poles, with a wooden lid/roof construction. Grave goods: 1 beaker.		SG	-2049	-2134	-1973	-2195	-1931	-2089	-2139	-2026	-2200	-1970	100.8
251	I13027	7	North-West European Plain	The Netherlands	Molenaarsgraaf	skeleton 3	51.886	4.855	Bell Beaker	PSUAMS-7847	3700	25	human bone	direct	T2b21		Patterson et al. 2022		Right-flexed inhumation (female, c. 1,5 y. o.). Grave goods: 1 beaker.		SG	-2090	-2137	-2037	-2197	-1983	-2104	-2140	-2051	-2198	-2029	98
252		7	North-West European Plain	The Netherlands	Nijmegen-het Rooie Dorp, gem. Nijmegen		51.8313	5.84049	Bell Beaker	GrA-14840	3850	40	human bone	direct			Lanting & Van der Plicht 2002, 85; Hamburg et al. 2011; Drenth & Hogestein 2007	Sample material: burnt human bone.	Cremation (female, adult). Grave goods: 1 beaker.	Charcoal sample: 3750±50 BP (GrN-24978).	SG	-2321	-2442	-2207	-2461	-2201	-2297	-2346	-2206	-2443	-2154	103.3
253		7	North-West European Plain	The Netherlands	Oudemolen	tumulus 13, per. 1	53.049	6.63862	Bell Beaker	GrN-6146	3725	35	charcoal	direct			Lanting & Van der Plicht 2002, 92	Charcoal sample from wooden coffin.	Single grave (probable inhumation) with indications of a wooden coffin. Grave in barrow. Grave goods: 2 beakers.	Charcoal sample: 3800±30 BP (GrN-25304).	SG	-2119	-2198	-2040	-2276	-1985	-2135	-2200	-2047	-2280	-2031	98.2
254		7	North-West European Plain	The Netherlands	Rolde-Volmachtenlaan	grave A	52.979	6.65363	Bell Beaker	GrA-13602	3880	50	human bone	direct			Lanting & Van der Plicht 2002, 92; Hamburg et al. 2011; Drenth & Hogestein 2007		Cremation. Grave goods: 2 beakers.		SG	-2353	-2456	-2297	-2473	-2201	-2317	-2385	-2211	-2456	-2201	95.7
255		7	North-West European Plain	The Netherlands	Rolde-Volmachtenlaan	grave B	52.979	6.65363	Bell Beaker	GrA-11264	3840	50	human bone	direct			Lanting & Van der Plicht 2002, 92; Hamburg et al. 2011; Drenth & Hogestein 2007		Cremation. Grave goods: At least 1 beaker.		SG	-2305	-2433	-2204	-2462	-2146	-2283	-2343	-2204	-2443	-2143	105.1
256		7	North-West European Plain	The Netherlands	Wijchen-Bijsterhuizen	grave 3	51.8312	5.76807	Bell Beaker	SUERC-26372	3840	35	human bone	direct			Fokkens et al. 2016		Cremation (c. 20-40 y. o.). Grave goods: 1 beaker, 2 flint knives.		SG	-2305	-2399	-2205	-2456	-2200	-2287	-2341	-2206	-2437	-2150	105.8
257		8	Upper Rhine and Main-Danube region	France	Achenheim		48.5793	7.62562	Bell Beaker	GrA-15976	4045	40	human bone	direct			Lanting & Van der Plicht 2002, 83; Salanova 2000, 335; Salanova 2011, 127, 135	Human bone sample from individual 1.	Double grave (2 individuals). Individual 1: Right-flexed inhumation (female, c. 40–50 y. o.). Individual 2: Left-flexed inhumation (8–10 y. o.). Grave goods (overall): 2 beakers, 1 ceramic spindle whorl, 1 flint scraper, 1 bone awl, 1 mussel shell.		Non-SG	-2583	-2625	-2488	-2846	-2467	-2535	-2581	-2474	-2627	-2467	114.9
258		8	Upper Rhine and Main-Danube region	France	Ennery, La Capelle	sép. 61-1	49.2167	6.21667	Bell Beaker	GrN-20491	3940	90	human bone	direct			Brunet et al. 2020	Unclear which individual was sampled.	Double grave (2 individuals). Individual 1: Left-flexed inhumation (perhaps male, adult). Individual 2: Supine extended inhumation (adult). Grave goods (overall): 1 dagger.		Non-SG	-2433	-2571	-2293	-2846	-2144	-2352	-2428	-2207	-2574	-2154	99.4
259		8	Upper Rhine and Main-Danube region	France	Ennery, Sur Landrevenne		49.2167	6.21667	Bell Beaker	Ly-3554/SacA-5448	3850	30	human bone	direct			Brunet et al. 2020; pers. comm. A. Lefebvre 2023		Left-flexed inhumation (probably male, adult). Grave goods: 1 beaker, 1 pottery sherd, 3 flint pieces, 1 quartzite pebble.		SG	-2321	-2402	-2209	-2456	-2204	-2299	-2343	-2209	-2446	-2202	103.6
260		8	Upper Rhine and Main-Danube region	France	Ennery, Sur Landrevenne		49.2167	6.21667	Bell Beaker	Ly-3555/SacA-5449	3755	30	human bone	direct			Brunet et al. 2020; pers. comm. A. Lefebvre 2023		Left-flexed inhumation (female, adult) in SE-NW orientation. Grave goods: 1 flint piece, 1 piece of marcasite, 1 swine incisor.		SG	-2164	-2271	-2064	-2286	-2038	-2192	-2277	-2141	-2289	-2051	95.8
261	I1392	8	Upper Rhine and Main-Danube region	France	Hégenheim, Haut-Rhin	grave 9	47.5633	7.52789	Bell Beaker	MAMS-25935	4047	29	human bone	direct	H1+152		Olalde et al. 2018; Billoin et al. 2010		Right-flexed inhumation (female, c. 30–50 y. o.). Grave goods: 1 beaker.		SG	-2567	-2623	-2493	-2835	-2472	-2536	-2583	-2486	-2620	-2473	110.4
262	I1390	8	Upper Rhine and Main-Danube region	France	Les Villas d'Aurele, Sierentz, Haut-Rhin	grave 68	47.6552	7.45533	Bell Beaker	R-combine	3893	25	human bone	direct	X2b4a	R1b1a1a2a1a2	Olalde et al. 2018; Grossmann 2016; Vergnaud 2013		Left-flexed inhumation (male, c. 30–59 y. o.). Grave with indications of a wooden chamber. Grave goods: 2 beakers, 3 flint arrowheads, 1 triangular flint flake, 1 flint blade, 2 possible flint strike-a-lights, 1 sandstone arrowshaft smoother, 1 wristguard, 1 wild boar tusk fragment.	Two human bone samples available: 3910±35 BP (Poz-41227) and 3875±35 BP (Poz-41226); R-combine.	SG	-2382	-2457	-2345	-2464	-2296	-2362	-2411	-2295	-2465	-2238	91.9
263	I1389	8	Upper Rhine and Main-Danube region	France	Les Villas d'Aurele, Sierentz, Haut-Rhin	grave 69	47.6552	7.45533	Bell Beaker	R-combine	3929	23	human bone	direct	X2b4a	R1b1a1b1a1a2b1	Olalde et al. 2018; Patterson et al. 2022; Grossmann 2016; Vergnaud 2013		Left-flexed inhumation (male, c. 17–19 y. o.). Grave with indications of a wooden chamber. Grave goods: 2 beakers, 8 flint arrowheads, 3 flint flakes, 1 flint strike-a-light, 1 marcasite fragment, 1 sandstone arrowshaft smoother, 1 bow-shaped bone pendant.	Two human bone samples available: 3925±35 BP (Poz-41229) and 3925 ± 30 BP (Poz-41228); R-combine.	SG	-2412	-2470	-2350	-2553	-2302	-2394	-2470	-2344	-2475	-2297	91.8
264	I1382	8	Upper Rhine and Main-Danube region	France	Mondelange, PAC de la Sente, Moselle	grave 515	49.153	6.102	Bell Beaker	GrA-44685	3805	35	human bone	direct	U5a2c3a	R1b1a1a2a1a2	Olalde et al. 2018; Lefebvre et al. 2008; Lefebvre 2010		Left-flexed inhumation (male, c. 30–40 y. o.). Grave goods: 3 beakers, 1 copper dagger, 1 bone button, 1 piece of antler, 1 bone bead.		SG	-2246	-2292	-2150	-2447	-2136	-2250	-2291	-2201	-2346	-2141	108.6
265		8	Upper Rhine and Main-Danube region	France	Mondelange, PAC de la Sente, Moselle	sép. 1158	49.153	6.102	Bell Beaker	GrN-44686	3830	35	human bone	direct			Lefebvre 2010; Lefebvre et al. 2008; pers. comm. A. Lefebvre 2023	Unclear which individual was sampled.	Multiple grave (5 individuals). Individual 1: Right-flexed inhumation (probably male). Individuals 2-5: Disarticulated remains of at least four individuals (3 adults and 1 child, c. 7 y. o.), placed in a bag or basket underneath individual 1. Grave goods (overall): 1 beaker.		Non-SG	-2288	-2342	-2204	-2455	-2147	-2275	-2332	-2205	-2435	-2148	109.7
266		8	Upper Rhine and Main-Danube region	France	Mondelange, PAC de la Sente, Moselle	sép. 2788	49.153	6.102	Bell Beaker	GrN-32101	3925	40	human bone	direct			Lefebvre 2010; Lefebvre et al. 2008; pers. comm. A. Lefebvre 2023		Supine left-flexed inhumation (male, adult). Grave with indications of a wooden chamber. Grave goods: 1 beaker, 1 vessel fragment, 1 flint arrowhead, 2 flint tools, 1 copper awl.		SG	-2406	-2471	-2344	-2566	-2290	-2377	-2467	-2295	-2558	-2211	92.4
267	I1391/12-GraveExcavataion2014	8	Upper Rhine and Main-Danube region	France	Rouffach, Rue de Pfaffenheim, Haut-Rhin	grave (excavation 2014)	47.57	7.18	Bell Beaker	Poz-68164	3795	35	human bone	direct	J1c4		Olalde et al. 2018; Patterson et al. 2022; Lefranc et al. 2016		Right-flexed inhumation (female, c. 30+ y. o.). Grave goods: 1 jug, 17 V-perforated bone buttons.		SG	-2230	-2288	-2147	-2400	-2058	-2240	-2289	-2199	-2341	-2141	106.6
268		8	Upper Rhine and Main-Danube region	France	Trémery-Flévy, ZAC de la Fontaine des Saints-Zone 19, Grand Rayée	sép. 2105	49.243	6.23846	Bell Beaker	GrN-25476	4020	50	human bone	direct			Lanting & Van der Plicht 2002, 84; Brunet et al. 2020		Left-flexed inhumation (adult). Grave goods: 1 beaker, 9 flint arrowheads, 1flint strike-a-light, 1 pyrite fragment.		SG	-2557	-2618	-2469	-2850	-2355	-2511	-2572	-2470	-2633	-2343	106.9
269		8	Upper Rhine and Main-Danube region	France	Trémery-Flévy, ZAC de la Fontaine des Saints-Zone 32	sép. 4118	49.243	6.23846	Bell Beaker	GrN-26995	4070	50	human bone	direct			Brunet et al. 2020; Lefebvre 2010		Right-flexed inhumation (adult). Grave goods: 2 sherds, 4 flints.		SG	-2642	-2843	-2494	-2865	-2471	-2542	-2599	-2475	-2651	-2466	105.5
270		8	Upper Rhine and Main-Danube region	Germany	Aldingen	grave 35	48.8722	9.2575	Bell Beaker	Hd-13664	3685	40	human bone	direct			Keefer & Krause 1992, fig. 40; Krause 1996		Inhumation. Grave goods: 1 beaker.		SG	-2074	-2137	-1986	-2199	-1951	-2114	-2198	-2036	-2273	-1979	95.4
271	HUGO_190	8	Upper Rhine and Main-Danube region	Germany	Augsburg – Hugo–Eckener–Straße	grave 10, feature 190	48.3285	10.8982	Bell Beaker	MAMS 18921	3748	19	human bone	direct	J1c3g		Mittnik et al. 2019; Stockhammer et al. 2015; Olalde et al. 2018		Right-flexed inhumation (female, c. 21+ y. o.) in S-N orientation. Grave goods: 1 cup.		SG	-2154	-2201	-2136	-2275	-2041	-2175	-2203	-2138	-2281	-2046	99.5
272	HUGO_168	8	Upper Rhine and Main-Danube region	Germany	Augsburg – Hugo–Eckener–Straße	grave 3, feature 168	48.3285	10.8982	Bell Beaker	MAMS 18913	3788	23	human bone	direct	H1		Mittnik et al. 2019; Stockhammer et al. 2015; Olalde et al. 2018		Right-flexed inhumation (female, c. 25+ y. o.) in S-N orientation. Grave goods: 1 beaker, 1 stone with worked (polished/picked) surface.		SG	-2218	-2282	-2147	-2291	-2140	-2230	-2285	-2156	-2292	-2144	100.5
273		8	Upper Rhine and Main-Danube region	Germany	Bad Nauheim-Am Stadtweg		50.3688	8.73136	Bell Beaker	HD-22049	3891	19	human bone	direct			Wiermann 2004, 181		Right-flexed inhumation (female, c. 50 y. o.) in SSW-NNE orientation, facing E. Grave goods: 2 beakers.		SG	-2385	-2456	-2345	-2462	-2298	-2367	-2429	-2297	-2458	-2294	93
274		8	Upper Rhine and Main-Danube region	Germany	Eberstadt-Walthers Weingärten		49.8168	8.64572	Bell Beaker	HD-22050	3675	26	human bone	direct			Wiermann 2004		Left-flexed inhumation (probably male, c. 16–18 y. o.) in NNW-SSE orientation. Grave goods: 1 beaker, 1 flint flake.		SG	-2066	-2133	-1983	-2141	-1959	-2092	-2139	-2029	-2196	-1979	103.2
275		8	Upper Rhine and Main-Danube region	Germany	Engen-Anselfingen Breite	double grave	47.8451	8.76474	Bell Beaker	MAMS-18505	3632	24	human bone	direct			Ehrle et al. 2013; Merkl & Lechterbeck 2015	Human bone sample from individual 1.	Double grave (2 individuals). Individual 1 (upper): Left-flexed inhumation (juvenile) in N-S orientation. Individual 2 (lower): Right-flexed inhumation (juvenile) in S-N orientation. Double-storeyed grave. Grave goods (overall): 1 beaker, 1 jug.	Human bone sample from individual 2: 3785±18 BP (MAMS-18506).	Non-SG	-1999	-2028	-1955	-2128	-1901	-2057	-2128	-1999	-2137	-1950	70.6
276		8	Upper Rhine and Main-Danube region	Germany	Engen-Anselfingen Breite	single burial	47.8451	8.76474	Bell Beaker	R-combine	3794	13	human bone	direct			Ehrle et al. 2013; Merkl & Lechterbeck 2015		Right-flexed inhumation (female, adult) in N-S orientation. Grave goods: 1 beaker, 1 bowl, 1 cup, 33 V-perforated bone buttons.	Two human bone samples available: 3783±18 BP (MAMS-18503) and 3805±18 (MAMS-18504); R-combine.	SG	-2229	-2282	-2153	-2289	-2146	-2237	-2282	-2200	-2289	-2149	101.8
277		8	Upper Rhine and Main-Danube region	Germany	Eschersheim-Eschersheimer Landstraße 535		50.1529	8.66105	Bell Beaker	HD-22070	3859	56	human bone	direct			Wiermann 2004		Left-flexed inhumation in N-S orientation, facing E. Grave goods: 1 beaker.		SG	-2327	-2454	-2210	-2470	-2146	-2302	-2351	-2206	-2462	-2154	101.6
278	UNTA58_68	8	Upper Rhine and Main-Danube region	Germany	Haunstetten – Unterer Talweg 58–62	feature 68	48.3161	10.892	Bell Beaker	MAMS-29075	3870	30	human bone	direct	J1c	G2a2a1a2a1a	Olalde et al. 2018	Human bone sample from individual 1.	Double grave (2 individuals). Individual 1: Left-flexed inhumation (male) in N-S orientation, facing E. Individual 2: Right-flexed inhumation (female) in S-N orientation. Grave surrounded by a circular ditch. Grave goods (overall grave): 2 vessels, 1 wristguard.	Second date from human bone of individual 2 (UNTA58_68Sk2): 3909±29 BP (MAMS-29074).	Non-SG	-2353	-2452	-2292	-2462	-2209	-2328	-2399	-2233	-2457	-2207	95.7
279	UNTA58_67	8	Upper Rhine and Main-Danube region	Germany	Haunstetten – Unterer Talweg 58–62	grave 7, feature 67	48.3161	10.892	Bell Beaker	MAMS 18934	3840	20	human bone	direct	K1a	BT	Mittnik et al. 2019; Stockhammer et al. 2015		Left-flexed inhumation (male, c. 20–35 y. o.) in N-S orientation. Grave surrounded by a circular ditch. Grave goods: 1 wristguard, 1 bronze dagger.		SG	-2293	-2341	-2208	-2451	-2202	-2280	-2337	-2209	-2404	-2201	105.2
280	UNTA58_68Sk2	8	Upper Rhine and Main-Danube region	Germany	Haunstetten – Unterer Talweg 58–62		48.3161	10.892	Bell Beaker	MAMS 18935	3910	20	human bone	direct	K1a		Mittnik et al. 2019; Stockhammer et al. 2015	Human bone sample from individual 2.	Double grave (2 individuals). Individual 1: Inhumation (male). Individual 2: Right-flexed inhumation (female) in S-N orientation, facing E. Grave goods (overall): 2 vessels.		Non-SG	-2398	-2463	-2349	-2468	-2305	-2381	-2461	-2306	-2466	-2297	92.5
281	UNTA85_1343	8	Upper Rhine and Main-Danube region	Germany	Haunstetten – Unterer Talweg 85 I (northern group)	grave I/3, feature 1343	48.3197	10.8915	Bell Beaker	MAMS 18949	3819	24	human bone	direct	J1c2	R1b1a1a2a1a2b1	Mittnik et al. 2019; Stockhammer et al. 2015; Olalde et al. 2018		Crouched inhumation (male). Grave goods: 1 flint arrowhead, several pieces of flint.		SG	-2259	-2293	-2204	-2401	-2146	-2256	-2291	-2207	-2343	-2151	106.3
282		8	Upper Rhine and Main-Danube region	Germany	Heilbronn-Klingenberg		49.1178	9.15638	Bell Beaker	Hd-13652	3817	32	human bone	direct			Heyd 2000; Biel 1987		Left-flexed inhumation in NE-SW orientation, facing SE. Grave goods: 1 beaker, 1 wristguard.		SG	-2263	-2336	-2200	-2451	-2142	-2259	-2291	-2206	-2400	-2144	109.1
283		8	Upper Rhine and Main-Danube region	Germany	Pfungstadt-Adolf Kolping Straße		49.8007	8.61148	Bell Beaker	HD-21795	3818	19	human bone	direct			Wiermann 2004		Inhumation (male, c. 40–45 y. o.) in N-S orientation. Grave goods: 1 beaker.		SG	-2253	-2290	-2205	-2341	-2150	-2252	-2289	-2207	-2340	-2198	103.9
284		8	Upper Rhine and Main-Danube region	Germany	Singen Nordstadtanbindung	grave 1	47.7698	8.83794	Bell Beaker	MAMS-18495	3828	17	human bone	direct			Hald 2008; Merkl & Lechterbeck 2015		Single grave (probable inhumation). Grave goods: 1 beaker		SG	-2265	-2296	-2206	-2397	-2201	-2260	-2295	-2208	-2341	-2202	103.5
285		8	Upper Rhine and Main-Danube region	Germany	Singen Nordstadtanbindung	grave 7	47.7698	8.83794	Bell Beaker	MAMS-18496	3857	18	human bone	direct			Hald 2008; Merkl & Lechterbeck 2015		Single grave (probable inhumation), oriented along the NE-SW axis. Grave goods: 1 beaker, 1 handled cup, 1 jet bead.		SG	-2333	-2404	-2236	-2455	-2208	-2313	-2395	-2213	-2449	-2207	101.3
286		8	Upper Rhine and Main-Danube region	Germany	Stuttgart-Zuffenhausen		48.8322	9.17024	Bell Beaker	GrN-9298	3830	35	human bone	direct			Lanting & Van der Plicht 2002, 83-84; Gaebele 1970; Sangmeister 1976		Left-flexed inhumation (male, adult). Grave goods: 1 beaker, 1 vessel, 1 bone ring.		SG	-2288	-2342	-2204	-2455	-2147	-2275	-2303	-2205	-2435	-2149	109.9
287		8	Upper Rhine and Main-Danube region	Germany	Tückelhausen		49.6535	10.0238	Bell Beaker	Hv-9436	3680	60	human bone	direct			Schmidt & Van Willigen 1995, 357; Schröter & Wamser 1980		Right-flexed inhumation (female, mature) in S-N orientation. Double-storeyed burial with wooden construction. This individual was the upper individual in the double-storeyed burial. Grave goods: 1 beaker (with cord ornaments).		Non-SG	-2069	-2191	-1973	-2276	-1894	-2139	-2275	-2054	-2287	-1981	89.2
288		8	Upper Rhine and Main-Danube region	Germany	Ulm (Münsterplatz)		48.3984	9.99155	Bell Beaker	R-combine	3831	22	human bone	direct			Heyd 2000, 472-473; Bader 1989		Right-flexed inhumation (female, c. 20–40 y. o.) in SSW-NNE orientation, facing E. Grave goods: 1 beaker, 1 sherd from another vessel, 1 flint, 28 V-perforated bone buttons.	Two human bone samples available: 3832±31 BP (Hd-13571) and 3830±30 BP (Hd-13989); R-combine.	SG	-2276	-2337	-2206	-2437	-2152	-2268	-2301	-2206	-2396	-2200	106.1
289	WEHR_1192SkA	8	Upper Rhine and Main-Danube region	Germany	Wehringen – Hochfeld	grave 14, feature 1192	48.2528	10.8088	Bell Beaker	MAMS 18922	3810	19	human bone	direct	K1a4a1	R1b1a2a1a2*	Mittnik et al. 2019; Stockhammer et al. 2015	Human bone sample from individual 1.	Double grave (2 individuals). Individual 1: Left-flexed inhumation (male) in NNE-SSW orientation, facing E. Individual 2: Inhumation. Grave goods (overall): 1 handled beaker, 1 stone tool, 1 flint arrowhead, 1 wristguard, 1 ornamented pendant.		Non-SG	-2244	-2286	-2204	-2339	-2147	-2247	-2284	-2211	-2335	-2150	103.8
290		8	Upper Rhine and Main-Danube region	Germany	Windecken-An der Landwehr/Vor den Gärten		50.2264	8.86961	Bell Beaker	HD-22074	3777	44	human bone	direct			Wiermann 2004		Left-flexed inhumation (probably male, c. 12–18 y. o.) in NW-SE orientation. Grave goods: 1 beaker.		SG	-2203	-2286	-2139	-2397	-2036	-2226	-2288	-2160	-2345	-2052	105.3
291		8	Upper Rhine and Main-Danube region	Luxembourg	Altwies, Op dem Boesch	structure 279, sép. 1	49.5111	6.25404	Bell Beaker	Beta-145712	3820	40	human bone	direct			Brami et al. 2023; Brunet et al. 2020; Le Brun-Ricalens et al. 2011		Inhumation (probably male, adult). Grave goods: 1 fragment of a pointed flint blade , 1 flint scraper, 1 flint strike-a-light.	Charcoal sample from charcoal layer: 3880±40 BP (Beta-145711).	SG	-2274	-2341	-2153	-2454	-2142	-2267	-2303	-2201	-2432	-2143	111.5
292	ALW1	8	Upper Rhine and Main-Danube region	Luxembourg	Altwies, Op dem Boesch	structure 383, sép. 2	49.5111	6.25404	Bell Beaker	Beta-145714	3680	40	human bone	direct	H5c		Brami et al. 2023; Brunet et al. 2020; Le Brun-Ricalens et al. 2011	Human bone sample from individual 1.	Double grave (2 individuals). Individual 1: Right-flexed inhumation (female, c. 25-35 y. o.) in NW-SE orientation, facing SW. Individual 2: Left-flexed inhumation (male, c. 3-4 y. o.) in NW-SE orientation, facing NE. Grave with stones and indications of thermic heating of the grave bottom. Grave goods (overall): 1 beaker, 1 limestone ring.	Charcoal from grave fill (indirect association): 3870±50 BP (Beta-145713). Human bone sample from individual 2 (ALW2): 3656±21 BP (MAMS-56230).	Non-SG	-2068	-2136	-1983	-2198	-1947	-2109	-2197	-2035	-2269	-1978	96.5
293	ALB 1	9	Lower and Middle Elbe-Saale region	Germany	Alberstedt A38	feature 7136	51.4411	11.6098	Bell Beaker	Erl8537	3858	57	human bone	direct	H3b	?	Brandt et al. 2013		Supine right-flexed inhumation (male) in NNE-SSW orientation. Grave goods: 1 beaker, 2 flint arrowheads, 1 flint blade.		SG	-2326	-2454	-2210	-2470	-2144	-2290	-2339	-2208	-2451	-2193	104.1
294	ALB 2	9	Lower and Middle Elbe-Saale region	Germany	Alberstedt A38	feature 7137	51.4411	11.6098	Bell Beaker	Erl8538	3940	60	human bone	direct	H		Brandt et al. 2013		Supine left-flexed inhumation (female) in N-S orientation. Grave goods: 2 beakers, 2 jugs.		SG	-2426	-2564	-2342	-2580	-2207	-2346	-2413	-2213	-2499	-2203	84.9
295		9	Lower and Middle Elbe-Saale region	Germany	Alberstedt A38	feature 7256	51.4411	11.6098	Bell Beaker	Erl-8703	3876	46	human bone	direct			Leinthaler et al. 2006b		Supine right-flexed inhumation (female, mature-senile) in SE-NW orientation, facing NE. Grave goods: 1 vessel.		SG	-2351	-2455	-2295	-2469	-2204	-2307	-2355	-2210	-2439	-2202	93.1
296		9	Lower and Middle Elbe-Saale region	Germany	Apfelstädt	feature 2	50.8954	10.8864	Bell Beaker	KIA27869	3825	30	human bone	direct			Küßner et al. 2007		Left-flexed inhumation (male, c. 35–45 y. o.) in N-S orientation, facing E. Grave goods: 2 beakers, 1 retouched flint scraper, 1 flint blade fragment, 5 flint arrowheads, 1 wristguard, 2 elektron spiral rings.		SG	-2275	-2338	-2203	-2451	-2146	-2264	-2296	-2206	-2393	-2154	113.1
297		9	Lower and Middle Elbe-Saale region	Germany	Bad Lauchstädt	feature 60165/ grave 4	51.3871	11.8686	Bell Beaker	KIA-40713	3835	30	human bone	direct			Schunke 2017		Supine left-flexed inhumation (c. 30–40 y. o.) in NW-SE orientation. Grave goods: 1 fragment of a beaker (?), 1 oval bone artefact (smoother?).		SG	-2293	-2342	-2205	-2454	-2152	-2273	-2333	-2207	-2402	-2197	112.7
298	BZH 12	9	Lower and Middle Elbe-Saale region	Germany	Benzingerode-Heimburg	grave 3, feature 2350	51.84	10.8866	Bell Beaker	KIA27952	3758	33	human bone	direct	U5a1a'g		Brandt et al. 2013; F. Koch 2012		Right-flexed inhumation (female) in SE-NW orientation, facing NE. Grave goods: 1 cup, 2 pottery fragments.		SG	-2169	-2276	-2061	-2288	-2039	-2217	-2281	-2164	-2290	-2136	95.1
299		9	Lower and Middle Elbe-Saale region	Germany	Benzingerode-Heimburg	grave 4, feature 2345	51.84	10.8866	Bell Beaker	KIA27951	3751	27	human bone	direct			F. Koch 2012		Right-flexed inhumation in S-N orientation. Grave goods: 1 four-footed bowl.		SG	-2157	-2204	-2062	-2282	-2038	-2204	-2277	-2161	-2286	-2133	97
300		9	Lower and Middle Elbe-Saale region	Germany	Benzingerode-Heimburg	grave 5, feature 2342	51.84	10.8866	Bell Beaker	KIA27950	3737	28	human bone	direct			F. Koch 2012		Right-flexed inhumation in SE-NW orientation, facing NE. Grave goods: 1 beaker.		SG	-2134	-2200	-2049	-2274	-2035	-2191	-2272	-2141	-2286	-2120	96.6
301		9	Lower and Middle Elbe-Saale region	Germany	Bernburg-Rösse		51.8	11.7333	Bell Beaker	Hd-19285	3871	22	human bone	direct			Müller et al. 2001; Behrens 1973; Hille 2012, Kat.-Nr. 50	Also found as: Bernburg-Gnetzendorfer Mark (in e.g. Müller et al. 2001).	Inhumation (female, c. 30–50 y. o.). Grave goods: 1 beaker.		SG	-2360	-2451	-2294	-2461	-2235	-2325	-2391	-2237	-2446	-2209	97.3
302		9	Lower and Middle Elbe-Saale region	Germany	Cörmigk-Sixdorf	grave 1	51.7336	11.8328	Bell Beaker	Hd-18738	3700	25	human bone	direct			Müller et al. 2001; Hille 2012, Kat.-Nr. 96		Inhumation (female, c. 18–20 y. o.) in W-E oriented grave with stone slab walls. Grave goods: 1 six-footed bowl, animal bone.		SG	-2090	-2137	-2037	-2197	-1983	-2156	-2199	-2121	-2205	-2061	67.3
303		9	Lower and Middle Elbe-Saale region	Germany	Dröbel (PA 14, Fst. 2)	feature 2470	51.8073	11.7752	Bell Beaker	KIA-41737	3843	33	human bone	direct			Deffner & Schmidt 2019		Right-flexed inhumation in SW-NE orientation. Grave goods: 1 beaker.		SG	-2309	-2400	-2206	-2456	-2202	-2282	-2332	-2209	-2404	-2199	110.5
304		9	Lower and Middle Elbe-Saale region	Germany	Egeln-Galgenberg	grave A	51.9438	11.4326	Bell Beaker	KN-4865	3738	42	human bone	direct			Müller et al. 2001; Hille 2012, Kat.-Nr. 145	Human bone sample from individual 1.	Double grave (2 individuals). Individual 1: Inhumation (male, c. 15–20 y. o.). Individual 2: loose skeletal remains. Grave goods (overall): 1 beaker, 1 wristguard.		Non-SG	-2140	-2202	-2041	-2287	-2027	-2209	-2281	-2161	-2298	-2113	87.4
305		9	Lower and Middle Elbe-Saale region	Germany	Egeln-Galgenberg	grave B	51.9438	11.4326	Bell Beaker/Únetice	Hd-19165	3810	27	human bone	direct			Müller et al. 2001; Hille 2012, Kat.-Nr. 146		Inhumation (male, c. 20–30 y. o.). Grave goods: 1 cup, 1 jug, animal bone.		SG	-2248	-2291	-2201	-2397	-2142	-2251	-2287	-2212	-2340	-2154	109.5
306		9	Lower and Middle Elbe-Saale region	Germany	Egeln-Mühlenbreite		51.939	11.432	Bell Beaker	Hd-19207	3758	21	human bone	direct			Müller et al. 2001; Hille 2012, Kat.-Nr. 149	Human bone sample from individual 1.	Double grave (potentially 2 individuals). Individual 1: Inhumation (male, c. 20–30 y. o.); Individual 2: only evident due to the presence of an additional tooth. Grave goods (overall): 1 beaker.		Non-SG	-2170	-2203	-2139	-2282	-2046	-2204	-2275	-2160	-2285	-2136	93.6
307	EUL 23	9	Lower and Middle Elbe-Saale region	Germany	Eulau 4	feature 1408	51.1786	11.8534	Bell Beaker	KIA26663	3856	28	human bone	direct	H	?	Brandt et al. 2013		Left-flexed inhumation (male, adult) in N-S orientation. Grave goods: 1 vessel, 6 flint arrowheads.		SG	-2332	-2443	-2211	-2457	-2206	-2298	-2343	-2211	-2407	-2203	103.2
308		9	Lower and Middle Elbe-Saale region	Germany	Eythra/Zwenkau (ZW-01)	95-186/24	51.2282	12.3025	Bell Beaker	BETA-437546	3840	30	human bone	direct			Conrad 2019	Sample material: burnt human bone.	Cremation (male, c. 25-38 y. o.). Grave goods: 1 beaker, 5 flint arrowheads, 5 whetstones, 2 arrow shaft smoothers, 2 cushion stones, 2 amber beads, 4-5 gold sheets.		SG	-2302	-2396	-2206	-2455	-2201	-2278	-2332	-2209	-2403	-2198	111.4
309		9	Lower and Middle Elbe-Saale region	Germany	Freyburg	feature 134b	51.2116	11.7546	Bell Beaker	KIA-23646	3921	36	human bone	direct			Hille 2012, Kat.-Nr. 181		Right-flexed inhumation in S-N orientation, facing E. Grave goods: 1 beaker, 1 cup, 1 shell fragment, 1 sherd.		SG	-2401	-2469	-2346	-2561	-2292	-2358	-2416	-2293	-2475	-2211	85.8
310		9	Lower and Middle Elbe-Saale region	Germany	Gröna 5		51.7742	11.7087	Bell Beaker	Hd-18825	3748	25	human bone	direct			Müller et al. 2001; Hille 2012, Kat.-Nr. 198		Left-flexed inhumation (male, c. 30–40 y. o.) in N-S orientation, facing E. Grave with stone slab walls. Grave goods: 1 beaker, animal bone.		SG	-2152	-2202	-2066	-2280	-2038	-2198	-2275	-2159	-2286	-2130	99.3
311		9	Lower and Middle Elbe-Saale region	Germany	Großstorkwitz	grave 1	51.189	12.2675	Bell Beaker	Hd-21982	3823	16	human bone	direct			Conrad 2011		Left-flexed inhumation (male, c. 35–45 y. o.) in ENE-WSW orientation, facing SE. Grave goods: 1 bowl.		SG	-2256	-2292	-2206	-2341	-2200	-2254	-2291	-2210	-2338	-2201	104
312		9	Lower and Middle Elbe-Saale region	Germany	Großstorkwitz	grave 2	51.189	12.2675	Bell Beaker	Hd-21777	4009	19	human bone	direct			Conrad 2011		Right-flexed inhumation (c. 11–12 y. o.) in SSW-NNE orientation, facing E. Grave goods: 1 flint blade.		SG	-2524	-2568	-2476	-2574	-2471	-2511	-2541	-2471	-2569	-2469	97.1
313		9	Lower and Middle Elbe-Saale region	Germany	Güsten (PA 13, Fst. 15)	feature 1001	51.8057	11.5955	Bell Beaker	Erl-10957	3935	60	human bone	direct			Schwerdtfeger & Raczkowska-Jones 2019		Left-flexed inhumation (male, c. 25–40 y. o.) in N-S orientation, facing E. Grave goods: 1 beaker, 1 beaker-like vessel, 1 ceramic spoon.		SG	-2418	-2561	-2310	-2576	-2208	-2341	-2410	-2212	-2495	-2203	86.2
314		9	Lower and Middle Elbe-Saale region	Germany	Güsten (PA 13, Fst. 15)	feature 1053	51.8057	11.5955	Bell Beaker	Erl-10958	3812	59	human bone	direct			Schwerdtfeger & Raczkowska-Jones 2019		Right-flexed inhumation (male, adult) in N-S orientation. Grave covered by a stone plate and surrounded by a circular ditch. Grave goods: 1 beaker.		SG	-2264	-2397	-2144	-2461	-2050	-2264	-2310	-2200	-2397	-2145	119.4
315		9	Lower and Middle Elbe-Saale region	Germany	Halle-Trotha	grave 1/1954	51.5234	11.9463	Bell Beaker	KIA-35423	3718	25	human bone	direct			Schwarz 2015; Hille 2012, Kat.-Nr.665		Left-flexed inhumation in N-S orientation, facing NE. Grave goods: 1 beaker.		SG	-2107	-2193	-2041	-2200	-2032	-2171	-2201	-2129	-2276	-2067	82.1
316		9	Lower and Middle Elbe-Saale region	Germany	Halle-Trotha	grave 3/1955	51.5234	11.9463	Bell Beaker	R-combine	3836	19	human bone	direct			Schwarz 2015; Hille 2012, Kat.-Nr.667		Left-flexed inhumation in NNE-SSW orientation, facing E. Grave goods: 1 beaker, 1 flint arrowhead, 1 copper dagger, 1 shell fragment.	Two human bone samples available: 3830±26 BP (KIA-31741) and 3824±26 BP (KIA-35424); R-combine.	SG	-2283	-2340	-2207	-2439	-2201	-2270	-2333	-2208	-2344	-2203	107.8
317		9	Lower and Middle Elbe-Saale region	Germany	Halle-Trotha	grave 5/1955	51.5312	11.9466	Bell Beaker	KIA-35422	3788	26	human bone	direct			Schwarz 2015; Hille 2012, Kat.-Nr.661		Left-flexed inhumation (male, mature) in N-S orientation, facing E. Grave goods: 1 bowl, 1 wristguard, 1 animal bone (pig).		SG	-2218	-2283	-2146	-2335	-2136	-2237	-2285	-2198	-2295	-2147	101.9
318		9	Lower and Middle Elbe-Saale region	Germany	Hedersleben 14		51.8688	11.245	Bell Beaker	Hd-19265	3810	24	human bone	direct			Müller et al. 2001; Hille 2012, Kat.-Nr. 256		Left-flexed inhumation (male, c. 40–50 y. o.) in N-S orientation, facing E. Grave goods: Fragments of 1 beaker, 5 flint arrowheads, 1 flint scraper, 1 flint blade fragment, 2 amber beads, animal bones (pig).		SG	-2246	-2287	-2204	-2341	-2145	-2250	-2286	-2216	-2339	-2153	107.8
319		9	Lower and Middle Elbe-Saale region	Germany	Hettstedt-Ortsumgehung	feature 1544, FS IV	51.5965	11.4973	Bell Beaker	Erl 10902	4102	59	human bone	direct			Selent & Koch 2012		Right-flexed inhumation (female, adult) in SW-NE orientation. Grave goods: 1 beaker.		SG	-2689	-2857	-2574	-2877	-2492	-2511	-2538	-2470	-2627	-2346	55.7
320		9	Lower and Middle Elbe-Saale region	Germany	Hettstedt-Ortsumgehung	feature 1744, FS IV	51.5965	11.4973	Bell Beaker	Erl 10903	3935	48	human bone	direct			Selent & Koch 2012		Right-flexed inhumation (female) in S-N orientation. Grave goods: 1 vessel, animal bones.		SG	-2419	-2557	-2343	-2573	-2240	-2357	-2421	-2288	-2544	-2206	85.7
321		9	Lower and Middle Elbe-Saale region	Germany	Hettstedt-Ortsumgehung	feature 1799, FS IV	51.5965	11.4973	Bell Beaker	Erl 10905	3923	49	human bone	direct			Selent & Koch 2012		Left-flexed inhumation (male, adult) in N-S orientation. Grave goods: 1 vessel, remains of a dog skeleton.		SG	-2402	-2472	-2307	-2570	-2210	-2343	-2411	-2236	-2476	-2205	86.9
322		9	Lower and Middle Elbe-Saale region	Germany	Hettstedt-Ortsumgehung	feature 1802, FS IV	51.5965	11.4973	Bell Beaker	Erl 10906	4008	50	human bone	direct			Selent & Koch 2012		Left-flexed inhumation (male, adult) in N-S orientation. Grave with stone package. Grave goods: 1 flint arrowhead.		SG	-2539	-2578	-2467	-2842	-2348	-2461	-2559	-2347	-2580	-2296	85.8
323		9	Lower and Middle Elbe-Saale region	Germany	Hettstedt-Ortsumgehung	feature 2172, FS III	51.5965	11.4973	Bell Beaker	Erl 10907	3909	52	human bone	direct			Selent & Koch 2012		Left-flexed inhumation (male, c. 35–45 y. o.) in NNW-SSE orientation. Grave goods: 2 vessels.		SG	-2384	-2467	-2304	-2566	-2206	-2328	-2385	-2214	-2465	-2205	88
324		9	Lower and Middle Elbe-Saale region	Germany	Hettstedt-Ortsumgehung	feature 2201, FS III	51.5965	11.4973	Bell Beaker	Erl 10908	4066	53	human bone	direct			Selent & Koch 2012		Right-flexed inhumation (female, c. 25–35 y. o.) in S-N orientation. Grave goods: 2 cups.		SG	-2637	-2843	-2492	-2865	-2469	-2506	-2540	-2469	-2621	-2345	93
325		9	Lower and Middle Elbe-Saale region	Germany	Hettstedt-Ortsumgehung	feature 2203, FS III	51.5965	11.4973	Bell Beaker	Erl 10909	3878	57	human bone	direct			Selent & Koch 2012		Right-flexed inhumation (female, c. 40 y. o.) in S-N orientation. Grave goods: 1 cup.		SG	-2348	-2460	-2291	-2557	-2148	-2303	-2351	-2209	-2451	-2199	96.5
326		9	Lower and Middle Elbe-Saale region	Germany	Hettstedt-Ortsumgehung	feature 2424, FS III	51.5965	11.4973	Bell Beaker	Erl 10911	3771	52	human bone	direct			Selent & Koch 2012	Human bone sample from individual 1.	Double grave (2 individuals). Individual 1: Left-flexed inhumation (female, c. 30–50 y. o.) in E-W orientation. Individual 2: Left-flexed inhumation (c. 6–10 y. o.) in N-S orientation. Grave goods: 1 vessel, 1 stone (intentionally inserted in the female's pubic area), 1 bone awl.		Non-SG	-2196	-2287	-2062	-2432	-2028	-2239	-2291	-2187	-2344	-2134	108.1
327		9	Lower and Middle Elbe-Saale region	Germany	Hettstedt-Ortsumgehung	feature 2581, FS III	51.5965	11.4973	Bell Beaker	Erl 10910	3793	55	human bone	direct			Selent & Koch 2012		Left-flexed inhumation (male, c. 40 y. o.) in N-S orientation, facing E. Grave goods: 1 beaker, 2 flint arrowheads, animal bones.		SG	-2234	-2339	-2138	-2455	-2039	-2253	-2298	-2195	-2394	-2138	117.5
328		9	Lower and Middle Elbe-Saale region	Germany	Hettstedt-Ortsumgehung	feature 2595, FS III	51.5965	11.4973	Bell Beaker	Erl 11021	3894	51	human bone	direct			Selent & Koch 2012		Inhumation in N-S oriented grave. Poor bone preservation. Grave with limestone pavement. Grave goods: 1 bowl.		SG	-2368	-2462	-2301	-2557	-2203	-2318	-2373	-2213	-2451	-2204	89.6
329		9	Lower and Middle Elbe-Saale region	Germany	Klobikau	feature 40205	51.3536	11.8435	Bell Beaker	MAMS-16902	3814	27	human bone	direct			Becker et al. 2015; Balfanz et al. 2015		Left-flexed inhumation (male) in N-S orientation. Grave goods: Fragments of 1 vessel, 2 flint arrowheads, 2 flint tools.		SG	-2254	-2292	-2202	-2401	-2143	-2254	-2287	-2211	-2341	-2156	110
330		9	Lower and Middle Elbe-Saale region	Germany	Klobikau	feature 40206	51.3536	11.8435	Bell Beaker	MAMS-16903	3726	26	human bone	direct			Becker et al. 2015; Balfanz et al. 2015		Right-flexed inhumation (female) in S-N orientation. Grave goods: 1 four-footed bowl.		SG	-2118	-2197	-2043	-2201	-2035	-2178	-2203	-2134	-2281	-2066	91.4
331		9	Lower and Middle Elbe-Saale region	Germany	Kölsa	grave 7	51.4707	12.2306	Bell Beaker	Hd-22154	3848	15	human bone	direct			Conrad 2011		Left-flexed inhumation (male, 25–35 y. o.) in N-S orientation, facing E. Grave goods: 1 beaker, 6 flint arrowheads, 1 flint dagger, 2 flint blades, 4 flint blades, 13 pieces of flint debitage, 1 whetstone, 1 bone pin, animal bones.		SG	-2309	-2343	-2211	-2451	-2205	-2288	-2339	-2214	-2400	-2204	105.1
332		9	Lower and Middle Elbe-Saale region	Germany	Kölsa	grave 9	51.4707	12.2306	Bell Beaker	Hd-22134	3830	19	human bone	direct			Conrad 2011		Right-flexed individual (female, c. 48–69 y.o.) in S-N orientation, facing E. Grave goods: 1 beaker, 1 cup, 1 flint scraper, 1 flint flake, 2 animal bones (pig).		SG	-2271	-2334	-2206	-2402	-2200	-2262	-2297	-2208	-2340	-2203	107.2
333		9	Lower and Middle Elbe-Saale region	Germany	Köthen-Gütersee		51.7696	11.989	Bell Beaker	Hd-19333	3733	54	human bone	direct			Müller et al. 2001; Hille 2012, Kat.-Nr. 364		Left-flexed inhumation (female, c. 19–28 y. o.) in NW-SE orientation. Grave goods: 1 beaker.		SG	-2137	-2203	-2036	-2295	-1960	-2218	-2284	-2166	-2338	-2115	85.1
334		9	Lower and Middle Elbe-Saale region	Germany	Köthen-Lohmanstraße	grave 2	51.7465	11.979	Bell Beaker	KIA-35403	3685	40	human bone	direct			Schwarz 2015; Hille 2012, Kat.-Nr.355		Left-flexed inhumation (female, c. 20 y. o.) in NW-SE orientation, facing NE. Grave with a burned layer of charcoal fragments. Grave goods: 1 beaker (filled with clay).	Second human bone sample with identical lab-code: 3539±37 BP (KIA-35403).	SG	-2074	-2137	-1986	-2199	-1951	-2168	-2203	-2114	-2282	-2060	65.3
335		9	Lower and Middle Elbe-Saale region	Germany	Köthen-Lohmanstraße	grave 3	51.7465	11.979	Bell Beaker	KIA-35401	3787	30	human bone	direct			Schwarz 2015; Hille 2012, Kat.-Nr.356		Right-flexed individual (female, mature/senile) in SSE-NNW orientation, facing NE. Grave goods: 1 beaker.	Second human bone sample with identical lab-code: 3785±30 BP (KIA-35401).	SG	-2217	-2284	-2145	-2339	-2061	-2237	-2285	-2198	-2299	-2144	103.3
336		9	Lower and Middle Elbe-Saale region	Germany	Köthen-Lohmanstraße	grave 6	51.7465	11.979	Bell Beaker	KIA35402	3853	31	human bone	direct			Schwarz 2015; Hille 2012, Kat.-Nr.359		Left-flexed inhumation (male, c. 25 y.o.) in NNW-SSE orientation. Grave goods: 1 beaker, 1 flint arrowhead, 1 animal bone (deer).		SG	-2326	-2436	-2209	-2457	-2205	-2293	-2339	-2211	-2407	-2201	104.8
337		9	Lower and Middle Elbe-Saale region	Germany	Löbnitz	grave 1	51.8574	11.6893	Bell Beaker	BLN-1447	3810	61	human bone	direct			Görsdorf 1993; Hille 2012, Kat.-Nr. 410		Left-flexed inhumation (probably male, c. 30 y. o.) in N-S orientation. Grave with indications of a wooden construction. Grave goods: 1 beaker, 1 fragment of another vessel, 1 flint arrowhead, 3 flint blades, 3 flint flakes, 1 boar tusk.		SG	-2261	-2398	-2142	-2461	-2046	-2264	-2311	-2199	-2398	-2144	119.9
338		9	Lower and Middle Elbe-Saale region	Germany	Nohra	grave 11	51.4346	10.6991	Bell Beaker	KIA-32306	3914	26	human bone	direct			Schwarz 2015; Schmidt-Thielbeer 1955		Crouched inhumation in SSW-NNE orientation. Grave goods: 1 bowl.		SG	-2397	-2465	-2348	-2471	-2299	-2365	-2420	-2296	-2465	-2293	85.2
339		9	Lower and Middle Elbe-Saale region	Germany	Nohra	grave 15	51.4346	10.6991	Bell Beaker	KIA-32307	3816	34	human bone	direct			Schwarz 2015; Schmidt-Thielbeer 1955		Left-flexed inhumation (adult) in NNE-SSW orientation. Grave goods: 1 beaker.		SG	-2263	-2337	-2154	-2451	-2141	-2259	-2292	-2208	-2348	-2148	114.1
340		9	Lower and Middle Elbe-Saale region	Germany	Nohra	grave 16	51.4346	10.6991	Bell Beaker	KIA-32308	3928	28	human bone	direct			Schwarz 2015; Schmidt-Thielbeer 1955		Right-flexed inhumation in SSW-NNE orientation. Grave goods: 1 beaker, 3 stone axes, 1 flint arrowhead.		SG	-2410	-2470	-2349	-2558	-2299	-2374	-2466	-2299	-2472	-2293	86
341		9	Lower and Middle Elbe-Saale region	Germany	Nohra	grave 23	51.4346	10.6991	Bell Beaker	KIA-32313	3826	23	human bone	direct			Schwarz 2015; Schmidt-Thielbeer 1955	Unclear which individual was sampled.	Double grave (2 individuals). Individual 1: Crouched inhumation in SSW-NNE orientation. Individual 2: Partially preserved crouched (?) inhumation in S-N orientation. Both individuals placed on top of each other. Grave with stone slab walls. Grave goods (overall): 1 bowl, 4 cups, 1 flint dagger, 1 antler shaft.		Non-SG	-2269	-2333	-2204	-2403	-2150	-2261	-2296	-2207	-2341	-2201	109.1
342		9	Lower and Middle Elbe-Saale region	Germany	Oechlitz	feature 25747	51.3231	11.7621	Bell Beaker	MAMS-16753	3836	21	human bone	direct			Moser & Fröhlich 2017		Left-flexed inhumation (male, c. 30–45 y. o.) in NW-SE orientation. Grave with indications of a wooden grave construction. A single stone towards the SE end of the pit. Grave goods: 2 beakers, 1 flint scraper, 1 copper dagger, animal bones (pig & cow).		SG	-2285	-2341	-2206	-2450	-2201	-2271	-2303	-2208	-2348	-2202	109
343		9	Lower and Middle Elbe-Saale region	Germany	Oechlitz	feature 25754	51.3231	11.7621	Bell Beaker	MAMS-16757	3821	22	human bone	direct			Moser & Fröhlich 2017		Inhumation (female, c. 40–50 y.o.) in SE-NW orientation. Grave with indications of a wooden grave construction. Grave goods: 1 beaker, 2 copper sheets, animal bones (cow).		SG	-2260	-2293	-2204	-2397	-2149	-2256	-2292	-2209	-2339	-2200	107.7
344		9	Lower and Middle Elbe-Saale region	Germany	Oechlitz	feature 25769	51.3231	11.7621	Bell Beaker	MAMS-16760	3754	22	human bone	direct			Moser & Fröhlich 2017		Right-flexed inhumation (female) in SE-NW orientation. Grave covered with a limestone slab. Grave goods: 2 bone pins.		SG	-2163	-2204	-2136	-2281	-2041	-2201	-2275	-2160	-2285	-2134	96.7
345		9	Lower and Middle Elbe-Saale region	Germany	Oechlitz	feature 25775	51.3231	11.7621	Bell Beaker	MAMS-16761	3782	22	human bone	direct			Moser & Fröhlich 2017		Left-flexed inhumation (male) in NNW-SSE orientation. Grave with indications of a wooden construction and a potential fire event. Grave goods: 1 vessel, 1 bone tool, 1 animal bone.		SG	-2209	-2281	-2144	-2288	-2140	-2231	-2285	-2194	-2290	-2147	95.7
346		9	Lower and Middle Elbe-Saale region	Germany	Oechlitz	feature 25833	51.3231	11.7621	Bell Beaker	MAMS-16769	3794	18	human bone	direct			Moser & Fröhlich 2017		Left-flexed inhumation (male) in NW-SE orientation. Grave with indications of a wooden construction. Grave goods: 1 cup, 1 flint arrowhead, 1 flint tool, animal bones (dog).		SG	-2227	-2282	-2151	-2291	-2144	-2240	-2284	-2200	-2291	-2151	102.9
347		9	Lower and Middle Elbe-Saale region	Germany	Oechlitz	feature 25835	51.3231	11.7621	Bell Beaker	MAMS-16770	3795	18	human bone	direct			Moser & Fröhlich 2017		Left-flexed inhumation (male) in NW-SE orientation. Grave goods: 1 retouched flint blade.		SG	-2228	-2283	-2152	-2291	-2144	-2241	-2284	-2201	-2292	-2151	103.5
348		9	Lower and Middle Elbe-Saale region	Germany	Oechlitz	feature 25907	51.3231	11.7621	Bell Beaker	MAMS-16772	3815	18	human bone	direct			Moser & Fröhlich 2017		Right-flexed inhumation (female) in SE-NW orientation. Grave goods: 1 beaker.		SG	-2249	-2288	-2205	-2340	-2149	-2250	-2287	-2210	-2337	-2198	104.8
349		9	Lower and Middle Elbe-Saale region	Germany	Oechlitz	feature 25908	51.3231	11.7621	Bell Beaker	MAMS-16773	3800	19	human bone	direct			Moser & Fröhlich 2017		Inhumation (child). Grave goods: 1 cup, 1 flint arrowhead, 1 flint blade fragment.		SG	-2234	-2285	-2200	-2295	-2144	-2243	-2285	-2204	-2296	-2151	104.7
350		9	Lower and Middle Elbe-Saale region	Germany	Oechlitz	feature 25913	51.3231	11.7621	Bell Beaker	MAMS-16774	3867	19	human bone	direct			Moser & Fröhlich 2017		Left-flexed inhumation (male, adult) in NW-SE orientation. Grave surrounded by circular ditch. Grave goods: 1 beaker, 1 flint arrowhead, animal bones (cow).		SG	-2354	-2448	-2291	-2459	-2235	-2322	-2352	-2236	-2442	-2209	101.1
351		9	Lower and Middle Elbe-Saale region	Germany	Oechlitz	feature 25926	51.3231	11.7621	Bell Beaker	MAMS-18153	3840	18	human bone	direct			Becker & Fröhlich 2017b		Right-flexed inhumation (male, c. 30–40 y. o.) in NNW-SSE orientation. Grave goods: 1 beaker, 1 antler artefact, 1 animal bone (cow).		SG	-2291	-2341	-2209	-2443	-2202	-2274	-2332	-2210	-2347	-2203	107.5
352		9	Lower and Middle Elbe-Saale region	Germany	Oechlitz	feature 28051	51.3231	11.7621	Bell Beaker	MAMS-16789	3863	20	human bone	direct			Moser & Fröhlich 2017		Inhumation. Grave surrounded by circular ditch. Grave goods: 2 beakers, 3 flint arrowheads, 1 flint blade.		SG	-2346	-2447	-2288	-2458	-2209	-2314	-2350	-2233	-2441	-2207	102.1
353		9	Lower and Middle Elbe-Saale region	Germany	Oldenstadt, Kr. Uelzen		52.976	10.5879	Bell Beaker	GrA-16981	3905	50	human bone	direct			Lanting 2008, 83	Unclear which individual was sampled.	Multiple grave (4 individuals). Cremated remains of 4 individuals. Grave goods (overall): 3 beakers.		Non-SG	-2380	-2466	-2304	-2563	-2206	-2327	-2384	-2214	-2463	-2205	87.8
354		9	Lower and Middle Elbe-Saale region	Germany	Osmarsleben	grave 1	51.7862	11.6271	Bell Beaker	KIA-35414	3834	25	human bone	direct			Schwarz 2015; Hille 2012, Kat.-Nr.499		Left-flexed inhumation (adult) in NE-SW orientation, facing E. Grave with stone slab cover. Grave goods: 1 beaker, 1 fragment of a retouched flint blade.		SG	-2286	-2341	-2206	-2452	-2154	-2270	-2304	-2207	-2395	-2199	110.9
355		9	Lower and Middle Elbe-Saale region	Germany	Osmarsleben	grave 2	51.7862	11.6271	Bell Beaker	KIA-35415	3852	37	human bone	direct			Schwarz 2015; Hille 2012, Kat.-Nr.500		Right-flexed inhumation (adult) in SW-NE orientation, facing E. Grave with stone slab cover. Grave goods: 1 bowl, 3 animal bones.		SG	-2324	-2439	-2209	-2459	-2204	-2291	-2339	-2210	-2429	-2199	105.2
356		9	Lower and Middle Elbe-Saale region	Germany	Osmarsleben	grave 3	51.7862	11.6271	Bell Beaker	KIA-35416	3859	27	human bone	direct			Schwarz 2015; Hille 2012, Kat.-Nr.501		Left-flexed inhumation (juvenile) in NNE-SSW orientation, facing E. Grave with stone slab cover. Grave goods: 1 beaker, 2 animal bones.		SG	-2337	-2450	-2236	-2457	-2208	-2303	-2346	-2211	-2429	-2204	101.7
357		9	Lower and Middle Elbe-Saale region	Germany	Osmarsleben	grave 5	51.7862	11.6271	Bell Beaker	KIA-35417	3939	28	human bone	direct			Schwarz 2015; Hille 2012, Kat.-Nr.503		Right-flexed inhumation (adult) in SW-NE orientation, facing E. Grave with stone slab walls. Grave goods: 1 cup.		SG	-2429	-2475	-2348	-2565	-2305	-2387	-2472	-2301	-2491	-2294	85.8
358		9	Lower and Middle Elbe-Saale region	Germany	Osmarsleben	grave 7	51.7862	11.6271	Bell Beaker	KIA-35418	3837	25	human bone	direct			Schwarz 2015; Hille 2012, Kat.-Nr.505		Left-flexed inhumation (adult) in NE-SW orientation, facing E. Grave with stone slab walls. Grave goods: 1 beaker.		SG	-2292	-2342	-2206	-2453	-2201	-2273	-2332	-2208	-2398	-2200	110.8
359		9	Lower and Middle Elbe-Saale region	Germany	Osmarsleben	grave 8	51.7862	11.6271	Bell Beaker	KIA-35419	3822	27	human bone	direct			Schwarz 2015; Hille 2012, Kat.-Nr.506		Right-flexed inhumation (infans) in SSW-NNE orientation, facing E. Grave with stone slab cover. Grave goods: 1 S-shaped vessel.		SG	-2267	-2297	-2203	-2434	-2145	-2260	-2293	-2208	-2346	-2155	111.4
360		9	Lower and Middle Elbe-Saale region	Germany	Osmarsleben		51.7862	11.6271	Bell Beaker	KIA-35421	3818	25	human bone	direct			Schwarz 2015; Hille 2012, Kat.-Nr.510		Left-flexed inhumation in NW-SE orientation, facing E. Grave with stone slab walls. Grave goods: 1 beaker, 1 bone point.		SG	-2258	-2292	-2204	-2400	-2146	-2256	-2291	-2208	-2343	-2197	109.6
361		9	Lower and Middle Elbe-Saale region	Germany	Profen	grave 1039	51.1418	12.1919	Bell Beaker	KIA-31426	3874	30	human bone	direct			Schwarz 2015		Single grave (probable inhumation). Grave goods: 2 bowls		SG	-2359	-2452	-2296	-2464	-2209	-2320	-2385	-2232	-2444	-2207	92.6
362		9	Lower and Middle Elbe-Saale region	Germany	Profen	grave 1044	51.1418	12.1919	Bell Beaker	KIA-31429	3834	29	human bone	direct			Schwarz 2015		Single grave (probable inhumation). Grave goods: 1 beaker, 1 cup		SG	-2290	-2342	-2205	-2454	-2151	-2272	-2305	-2207	-2401	-2197	112.6
363		9	Lower and Middle Elbe-Saale region	Germany	Profen	grave 1052	51.1418	12.1919	Bell Beaker	KIA-31431	3959	27	human bone	direct			Schwarz 2015		Single grave (probable inhumation). Grave goods: 1 beaker.		SG	-2479	-2566	-2456	-2571	-2347	-2432	-2555	-2346	-2566	-2301	74.9
364		9	Lower and Middle Elbe-Saale region	Germany	Profen	grave 1087	51.1418	12.1919	Bell Beaker	KIA-31437	3864	35	human bone	direct			Schwarz 2015		Single grave (probable inhumation). Grave goods: 1 beaker, 1 cup		SG	-2342	-2454	-2239	-2462	-2206	-2304	-2347	-2211	-2434	-2203	97.5
365		9	Lower and Middle Elbe-Saale region	Germany	Profen	grave 1097	51.1418	12.1919	Bell Beaker	KIA-31439	3801	30	human bone	direct			Schwarz 2015		Single grave (probable inhumation). Grave goods: 1 beaker, 1 cup		SG	-2237	-2288	-2152	-2344	-2138	-2246	-2286	-2206	-2337	-2148	108.7
366		9	Lower and Middle Elbe-Saale region	Germany	Profen	grave 1104	51.1418	12.1919	Bell Beaker	KIA-31440	3824	29	human bone	direct			Schwarz 2015		Single grave (probable inhumation). Grave goods: 1 bowl		SG	-2272	-2337	-2203	-2451	-2146	-2263	-2296	-2206	-2395	-2154	112.4
367	QLB 26/ I0805	9	Lower and Middle Elbe-Saale region	Germany	Quedlinburg VII 2	feature 19614	51.8114	11.1171	Bell Beaker	Erl8558	3839	55	human bone	direct	H1	R1b1a1a2	Brandt et al. 2013; Dalidowski 2006		Left-flexed inhumation (male, c. 60+ y. o.) in N-S orientation. Grave with indications of a stone slab construction. Grave goods: 1 footed bowl, 3 flint arrowheads, animal bones (indicating the remains of an animal fur blanket).		SG	-2303	-2441	-2203	-2465	-2142	-2279	-2324	-2207	-2410	-2150	112.2
368	QLB 27	9	Lower and Middle Elbe-Saale region	Germany	Quedlinburg VII 2	feature 19615	51.8114	11.1171	Bell Beaker	Erl8559	3782	56	human bone	direct	U5b		Brandt et al. 2013; Dalidowski 2006		Left-flexed inhumation (female, c. 5 y. o.) in S-N orientation. Grave goods: 1 vessel.		SG	-2216	-2296	-2061	-2451	-2034	-2247	-2296	-2190	-2392	-2134	114.5
369	QLB 38	9	Lower and Middle Elbe-Saale region	Germany	Quedlinburg VII 2	feature 19616	51.8114	11.1171	Bell Beaker	Erl8560	3871	61	human bone	direct	H		Brandt et al. 2013; Dalidowski 2006		Right-flexed inhumation (female, infans II) in N-S orientation. Grave goods: 1 vessel.		SG	-2339	-2459	-2238	-2557	-2144	-2297	-2348	-2208	-2456	-2195	100.4
370	QUEXII 2	9	Lower and Middle Elbe-Saale region	Germany	Quedlinburg XII	feature 1265	51.805	11.1968	Bell Beaker	Erl-7041	3655	48	human bone	direct	H4a1		Schwerdtfeger 2006; Brotherton et al. 2013		Right-flexed inhumation (female, c. 21–24 y. o.) in SSW-NNE orientation. Secondary burial in massive CW barrow. Grave goods: 2 beaker.		SG	-2036	-2132	-1952	-2194	-1896	-2165	-2202	-2106	-2285	-2059	52
371	QUEXII 6/ I0112	9	Lower and Middle Elbe-Saale region	Germany	Quedlinburg XII	feature 6256	51.805	11.1968	Bell Beaker/Corded Ware	Erl7038	3820	42	human bone	direct	H13a1a2c		Brandt et al. 2013; Mathieson et al. 2015; Peters 2006		Right-flexed inhumation (female, c. 20 y. o.) in ESE-WNW orientation, facing NNE. Grave goods: 1 CW-style beaker, 1 four-footed bowl, amber beads.		SG	-2275	-2342	-2152	-2455	-2141	-2265	-2299	-2205	-2397	-2148	116.9
372		9	Lower and Middle Elbe-Saale region	Germany	Rathmannsdorf	stone slab grave	51.8192	11.6293	Bell Beaker	GrN-23312	3870	30	human bone	direct			Müller et al. 2001	The grave also featured an Early Medieval inhumation as part of a secondary use phase.	Left-flexed individual (male, 35–45 y. o.) in N-S orientation. Grave with stone slab walls. Grave goods: 1 beaker, 1 cup, animal bones (pig).		SG	-2353	-2452	-2292	-2462	-2209	-2315	-2357	-2212	-2444	-2206	94.7
373	ROT 3/ I0060	9	Lower and Middle Elbe-Saale region	Germany	Rothenschirmbach A38	feature 10011	51.4533	11.5463	Bell Beaker	MAMS-22819	3822	25	human bone	direct	K1a2c		Mathieson et al. 2015; Müller 2006		Inhumation (female, c. 4–6 y. o.). Grave partially covered with a stone slab. Grave goods: 1 vessel.		SG	-2265	-2296	-2204	-2404	-2146	-2259	-2294	-2207	-2345	-2197	109.8
374		9	Lower and Middle Elbe-Saale region	Germany	Rothenschirmbach A38	feature 10030	51.4533	11.5463	Bell Beaker	Erl-8709	3876	46	human bone	direct			Müller 2006		Left-flexed inhumation (male) in NW-SE orientation. Grave with wooden chamber and stone slab cover. Grave goods: several flint artefacts, 1 flint arrowhead, 1 flint scraper, 2 flint blades, 1 stone axe, 1 four-footed bowl, 1 small gold ring.		SG	-2351	-2455	-2295	-2469	-2204	-2307	-2356	-2210	-2440	-2202	92.8
375	ROT 6/ I0108	9	Lower and Middle Elbe-Saale region	Germany	Rothenschirmbach A38	feature 10044	51.4533	11.5463	Bell Beaker	Erl8710	3953	47	human bone	direct	H5a3		Brandt et al. 2013		Inhumation (female, adult). Grave with stone setting. Grave goods: 1 vessel (beaker?).		SG	-2450	-2567	-2349	-2575	-2297	-2379	-2486	-2292	-2563	-2213	78.4
376		9	Lower and Middle Elbe-Saale region	Germany	Rothenschirmbach A38	feature 10048	51.4533	11.5463	Bell Beaker	Erl-8542	3871	57	human bone	direct			Müller 2006		Right-flexed inhumation (c. 2+ y. o.). Grave goods: 1 jug		SG	-2341	-2459	-2240	-2476	-2145	-2298	-2348	-2208	-2452	-2197	98.8
377		9	Lower and Middle Elbe-Saale region	Germany	Rothenschirmbach A38	feature 10292	51.4533	11.5463	Bell Beaker	Erl-8714	3885	45	human bone	direct			Müller 2006		Inhumation (child). Grave surrounded by some stones. Grave goods: 1 vessel.		SG	-2361	-2457	-2301	-2471	-2204	-2316	-2368	-2212	-2442	-2204	89.6
378		9	Lower and Middle Elbe-Saale region	Germany	Schafstädt	grave 10	51.3833	11.7755	Bell Beaker	KIA-35427	3882	27	human bone	direct			Schwarz 2015; Hille 2012, Kat.-Nr.587		Right-flexed inhumation (female, mature–senile) in S-N orientation. Grave goods: 1 beaker, 1 jug.		SG	-2370	-2454	-2302	-2465	-2238	-2333	-2384	-2240	-2454	-2210	90
379		9	Lower and Middle Elbe-Saale region	Germany	Schafstädt	grave 13	51.3833	11.7755	Bell Beaker	KIA-35428	3827	28	human bone	direct			Schwarz 2015; Hille 2012, Kat.-Nr.590		Left-flexed (?) inhumation in NW-SE orientation. Grave with stone slab walls. Grave goods: 1 beaker, animal bones (pig).		SG	-2276	-2338	-2204	-2451	-2147	-2265	-2297	-2207	-2396	-2197	112.4
380		9	Lower and Middle Elbe-Saale region	Germany	Schafstädt	grave 14	51.3833	11.7755	Bell Beaker	KIA-35429	3806	37	human bone	direct			Schwarz 2015; Hille 2012, Kat.-Nr.591		Right-flexed inhumation (female, 40+ y. o.) in SSE-NNW orientation, facing E. Grave goods: 1 flint arrowhead.		SG	-2249	-2296	-2147	-2451	-2136	-2253	-2289	-2206	-2344	-2149	113.8
381		9	Lower and Middle Elbe-Saale region	Germany	Schafstädt	grave 16	51.3833	11.7755	Bell Beaker	KIA-35430	3824	37	human bone	direct			Schwarz 2015; Hille 2012, Kat.-Nr.593		Left-flexed inhumation (female, c. 25–30 y. o.) in N-S orientation, facing E. Grave goods: 2 flint blades, 1 flint flake, 2 flint arrowheads, 6 animal bones (pig).		SG	-2279	-2341	-2201	-2454	-2144	-2266	-2297	-2206	-2400	-2149	115.5
382		9	Lower and Middle Elbe-Saale region	Germany	Schafstädt	grave 6	51.3833	11.7755	Bell Beaker	KIA-35425	3830	25	human bone	direct			Schwarz 2015; Hille 2012, Kat.-Nr.583		Left-flexed inhumation in N-S orientation, facing E. Grave with stone slab walls. Grave goods: 1 four-footed bowl, 10 flint arrowheads.		SG	-2278	-2339	-2205	-2450	-2150	-2266	-2300	-2206	-2348	-2198	110.7
383		9	Lower and Middle Elbe-Saale region	Germany	Schafstädt	grave 8	51.3833	11.7755	Bell Beaker	KIA-35426	3860	28	human bone	direct			Schwarz 2015; Hille 2012, Kat.-Nr.585		Left-flexed inhumation (male, c. 50 y. o.) in N-S orientation, facing E. Grave with stone slab walls. Grave goods: 1 beaker, 1 wristguard, animal bones (pig).		SG	-2339	-2451	-2237	-2458	-2207	-2303	-2347	-2211	-2432	-2204	100.7
384		9	Lower and Middle Elbe-Saale region	Germany	Stedten	grave 2	51.4427	11.6902	Bell Beaker	KIA-31740	3794	28	human bone	direct			Schwarz 2015; Hille 2012, Kat.-Nr. 651		Left-flexed inhumation (male, adult) in N-S orientation, facing E. Grave with stone slab walls. Grave goods: 1 beaker, 3 flint arrowheads, 1 whetstone, 2 antler tools, 1 copper dagger, 1 boar tusk, 21 animal bones (pig).		SG	-2227	-2285	-2149	-2341	-2137	-2241	-2286	-2201	-2301	-2146	105.6
385		9	Lower and Middle Elbe-Saale region	Germany	Tarthun	barrow 2, central grave	51.9247	11.4798	Bell Beaker	KIA-31747	3709	27	human bone	direct			Schwarz 2015		Single grave (probable inhumation). Central grave in barrow. Grave goods: 1 beaker, 6 flint arrowheads, 1 wristguard, 1 copper dagger.		SG	-2099	-2141	-2038	-2200	-1985	-2166	-2201	-2123	-2276	-2065	73.2
386		9	Lower and Middle Elbe-Saale region	Germany	Waren, Lkr. Müritz	flat grave	53.5214	12.6685	Late Neolithic I	Bln-3914	3810	88	human bone	direct			Terberger & Piek 1998; Görsdorf 1993; Bastian 1962, 117; Rassmann 1993, 160	Unclear which individual was sampled.	Multiple grave (3 individuals). Flat grave with remains of three inhumations. Grave goods (overall): 1 flint dagger.		Non-SG	-2257	-2451	-2139	-2552	-1978	-2268	-2326	-2199	-2422	-2138	121.4
387		9	Lower and Middle Elbe-Saale region	Germany	Wennungen	feature 2016	51.2711	11.6226	Bell Beaker	MAMS-16027	3812	27	human bone	direct			Fröhlich & Kegler 2012; Becker et al. 2015		Left-flexed inhumation (male, young adult) in N-S orientation, facing E. Grave goods: 3 flint arrowheads.		SG	-2251	-2292	-2202	-2398	-2143	-2253	-2288	-2211	-2341	-2154	109.7
388		9	Lower and Middle Elbe-Saale region	Germany	Wennungen	feature 2085	51.2711	11.6226	Bell Beaker	MAMS-16028	3762	22	human bone	direct			Fröhlich & Kegler 2012; Becker et al. 2015		Left-flexed inhumation (male, c. 7–12 y. o.) in S-N orientation, facing E. Grave goods: 1 bowl.		SG	-2177	-2204	-2140	-2284	-2048	-2210	-2277	-2161	-2286	-2138	91.1
389		9	Lower and Middle Elbe-Saale region	Germany	Wennungen	feature 2294	51.2711	11.6226	Bell Beaker	MAMS-16034	3825	18	human bone	direct			Fröhlich & Kegler 2012; Becker et al. 2015		Right-flexed inhumation (child) in S-N orientation, facing E. Grave with stone slab walls. Grave goods: 1 beaker.		SG	-2261	-2294	-2206	-2396	-2199	-2257	-2293	-2209	-2339	-2202	105.8
390		9	Lower and Middle Elbe-Saale region	Germany	Wennungen	feature 2359	51.2711	11.6226	Bell Beaker	MAMS-16035	3829	19	human bone	direct			Fröhlich & Kegler 2012; Becker et al. 2015		Right-flexed inhumation (child) in ESE-WNW orientation, facing NNE. The individual was covered by a stone slab. Grave goods: 1 beaker.		SG	-2269	-2297	-2206	-2401	-2200	-2261	-2296	-2209	-2340	-2203	106.9
391		9	Lower and Middle Elbe-Saale region	Germany	Wennungen	feature 2816	51.2711	11.6226	Bell Beaker	MAMS-16009	3905	29	human bone	direct			Fröhlich & Kegler 2012; Becker et al. 2015		Right-flexed inhumation (female, adult) in SE-NW orientation, facing NE. Grave with indications of a wooden construction. Grave goods: 1 cup, 1 bowl, 1 copper awl, 1 animal bone.		SG	-2389	-2462	-2346	-2468	-2297	-2353	-2387	-2293	-2466	-2238	85.1
392		9	Lower and Middle Elbe-Saale region	Germany	Wennungen	feature 3641	51.2711	11.6226	Bell Beaker	MAMS-17058	3870	28	human bone	direct			Fröhlich & Kegler 2012; Becker et al. 2015		Right-flexed inhumation (female, adult) in SE-NW orientation, facing NE. Grave with indications of a wooden construction. Grave goods: 1 beaker, 2 cups, 1 flint blade, 2 flint flakes, 1 bone awl.		SG	-2355	-2452	-2293	-2462	-2209	-2316	-2360	-2212	-2446	-2206	95.1
393		9	Lower and Middle Elbe-Saale region	Germany	Wennungen	feature 4846	51.2711	11.6226	Bell Beaker	MAMS-16026	3900	33	human bone	direct			Fröhlich & Kegler 2012; Becker et al. 2015		Right-flexed inhumation (female, infans II) in SE-NW orientation, facing NE. Grave goods: 2 beakers.		SG	-2382	-2461	-2344	-2471	-2238	-2344	-2390	-2289	-2464	-2211	85.4
394		9	Lower and Middle Elbe-Saale region	Germany	Wetzendorf 4	grave 772	51.2784	11.6405	Bell Beaker	R-combine	3812	25	human bone	direct			Fröhlich & Becker 2015, 766; Jarecki 2006; Hille 2012, Kat.-Nr.735		Left-flexed inhumation (male, c. 30 y. o.) in N-S orientation, facing E. Grave goods: 1 beaker, 2 flint flakes.	Two human bone samples available: 3776±33 BP (MAMS-21670) and 3854±36 BP (Erl-4845); R-combine.	SG	-2250	-2288	-2204	-2393	-2144	-2251	-2287	-2210	-2340	-2155	108.6
395	I7278	10	Upper Elbe-Isar region	Czech Republic	Brandýsek	grave 71	50.193	14.1621	Bell Beaker	PSUAMS-4349	3890	20	human bone	direct	U4a2	R1b1a1a2a1a2b1	Olalde et al. 2018; Papac et al. 2021; Kytlicová 1960; Blajerová 1960		Left-flexed inhumation (male, c. 30–50 y. o.) in N-S orientation. Grave goods: 1 jug, 1 cup, 1 bowl, 4 flint arrowheads, 2 flint flakes, 1 small copper dagger.		SG	-2384	-2456	-2344	-2462	-2298	-2363	-2456	-2294	-2463	-2289	90.6
396	HOP001A, B	10	Upper Elbe-Isar region	Czech Republic	Hostivice	grave 17 (feature 688)	50.0804	14.2769	Bell Beaker	MAMS-30798	3837	24	human bone	direct	J1c2r	R1b1a1b1a1a2b1 (xZ2103, xZ2105)	Papac et al. 2021		Left-flexed inhumation (male, c. 35–50 y. o.) in N-S orientation. Grave goods: 1 cup, 1 bowl.		SG	-2291	-2342	-2206	-2452	-2201	-2269	-2301	-2206	-2402	-2198	109.5
397	HOP002A, B	10	Upper Elbe-Isar region	Czech Republic	Hostivice	grave 19 (feature 689)	50.0804	14.2769	Bell Beaker	MAMS-30799	3795	25	human bone	direct	U5b		Papac et al. 2021		Right-flexed inhumation (female, c. 35–50 y. o.) in S-N orientation, facing E. Grave goods: 3 cups, 1 bowl, 1 pot.		SG	-2228	-2285	-2150	-2334	-2140	-2235	-2283	-2200	-2296	-2145	104.4
398	I5024; RISE566	10	Upper Elbe-Isar region	Czech Republic	Kněževes 1	grave 14	50.1181	14.2589	Bell Beaker	Poz-84460	3740	35	human bone	direct	H3	R1b1a1a2a1a	Allentoft et al. 2015; Olalde et al. 2018; Kytlicová 1956; Hájek 1968		Left-flexed inhumation (male, infans) in N-S orientation. Grave goods: 1 bowl.		SG	-2140	-2201	-2047	-2282	-2032	-2196	-2274	-2141	-2287	-2123	97.1
399	KO1003A, B, C	10	Upper Elbe-Isar region	Czech Republic	Kolín, road bypass, site II	grave 4071	50.0256	15.1692	Bell Beaker	MAMS-30782	3783	25	human bone	direct	HV	R1b1a1b1a1a2b1 (xZ2103, xZ2105)	Papac et al. 2021; Brzobohatá et al. 2015		Left-flexed inhumation (male, c. 30–50 y. o.) in N-S orientation. Grave goods: 1 cup, 1 bowl, 2 flint arrowheads, 1 flint dagger (?).		SG	-2211	-2282	-2144	-2294	-2136	-2225	-2283	-2156	-2289	-2146	100.3
[truncated: 115 more rows]

## Sheet: Supplementary Data S3
ID	Country	Region	Site name	Grave nr.	Culture	Lab nr	14C BP	s.d.	Sample	Direct/indirect	Source	Reason for exclusion	Additional date(s)
[truncated: 204 more rows]

[truncated: 5 more sheets: Supplementary Data S4, Supplementary Data S5, Supplementary Data S6, Supplementary Data S7, Supplementary Data S8]
